# Supplementary material for: Pan-cancer single-cell analysis reveals the heterogeneity and plasticity of cancer-associated fibroblasts in the tumor microenvironment
Source: Nat Commun. 2022 Nov 4;13:6619. doi: 10.1038/s41467-022-34395-2 (PMC9636408; doi:10.1038/s41467-022-34395-2)
Supplement: Supplementary file 2 — Supplementary Data 1-10 [file 41467_2022_34395_MOESM2_ESM.xlsx]

## Sheet: supplementary data 1
Supplementary data file 1. The clinical and sample information of selected studies
Sample origin						Sample Type		Profile
Title	Publication date	Journal	PMID	Patient Number	Sample Number	Tumor	Control	SampleID	gender	age	disease	tissue	malignant state	AJCC stage	sampling.site
Construction of a human cell landscape at single-cell level	2020 May	Nature	32214235	19	25	0	25	Adult-Ascending-Colon1	F	47	na	colorectal	normal	na	na
								Adult-Bladder1	M	52	na	bladder	normal	na	na
								Adult-Bladder2	F	32	na	bladder	normal	na	na
								Adult-Duodenum1	M	52	na	colorectal	normal	na	na
								Adult-Gall-Bladder1	M	45	na	bladder	normal	na	na
								Adult-Gall-Bladder2	M	58	na	bladder	normal	na	na
								Adult-Ileum2	M	41	na	colorectal	normal	na	na
								Adult-Jejunum2	M	64	na	colorectal	normal	na	na
								Adult-Liver1-1	F	21	na	liver	normal	na	na
								Adult-Liver1-2	F	21	na	liver	normal	na	na
								Adult-Liver2	M	52	na	liver	normal	na	na
								Adult-Liver4-1	F	23	na	liver	normal	na	na
								Adult-Liver4-2	F	23	na	liver	normal	na	na
								Adult-Lung1	M	21	na	lung	normal	na	na
								Adult-Lung2	F	21	na	lung	normal	na	na
								Adult-Lung3-1	F	49	na	lung	normal	na	na
								Adult-Lung3-2	F	49	na	lung	normal	na	na
								Adult-Lung3-3	F	49	na	lung	normal	na	na
								Adult-Lung3-4	F	49	na	lung	normal	na	na
								Adult-Pancreas1	F	43	na	PDAC	normal	na	na
								Adult-Prostate1	M	45	na	prostate	normal	na	na
								Adult-Rectum1	F	47	na	colorectal	normal	na	na
								Adult-Sigmoid-Colon1	F	47	na	colorectal	normal	na	na
								Adult-Stomach1	M	45	na	gastric	normal	na	na
								Adult-Stomach2	M	59	na	gastric	normal	na	na
								Adult-Stomach3-1	M	62	na	gastric	normal	na	na
								Adult-Stomach3-2	M	62	na	gastric	normal	na	na
								Adult-Stomach3-3	M	62	na	gastric	normal	na	na
								Adult-Thyroid1	F	57	na	thyroid	normal	na	na
								Adult-Thyroid2	F	61	na	thyroid	normal	na	na
								Adult-Transverse-Colon1	F	51	na	colorectal	normal	na	na
								Adult-TransverseColon2-1	F	81	na	colorectal	normal	na	na
								Adult-TransverseColon2-2	F	81	na	colorectal	normal	na	na
Single-cell analysis reveals transcriptomic remodellings in distinct cell types that contribute to human prostate cancer progression	2021 Jan	NCB	33420488	11	11	11	0	BC153	M	81	prostate-cancer	prostate	tumor	na	na
								BC154	M	75	prostate-cancer	prostate	tumor	na	na
								BC155	M	61	prostate-cancer	prostate	tumor	na	na
								BC156	M	72	prostate-cancer	prostate	tumor	na	na
								BC159	M	77	prostate-cancer	prostate	tumor	na	na
								BC162	M	61	prostate-cancer	prostate	tumor	na	na
								BC173	M	80	prostate-cancer	prostate	tumor	na	na
								BC174	M	76	prostate-cancer	prostate	tumor	na	na
								BC175	M	72	prostate-cancer	prostate	tumor	na	na
								BC176	M	71	prostate-cancer	prostate	tumor	na	na
								BC177	M	68	prostate-cancer	prostate	tumor	na	na
A pan-cancer blueprint of the heterogeneous tumor microenvironment revealed by single-cell profiling.	2020 Sep	Cell Res	32561858	36	49	39	10	BT1303	F	73	ovarian-cancer	ovarian	adjacent	na	normal tissue adjacent to neoplasm
								BT1304	F	73	ovarian-cancer	ovarian	adjacent	na	normal tissue adjacent to neoplasm
								BT1305	F	73	ovarian-cancer	ovarian	tumor	na	neoplasm
								BT1306	F	73	ovarian-cancer	ovarian	tumor	na	neoplasm
								BT1307	F	73	ovarian-cancer	ovarian	tumor	na	neoplasm
								sc5rJUQ026	F	53	breast-cancer	breast	tumor	na	neoplasm
								sc5rJUQ033	F	53	breast-cancer	breast	tumor	na	neoplasm
								sc5rJUQ039	F	88	breast-cancer	breast	tumor	na	neoplasm
								sc5rJUQ042	F	63	breast-cancer	breast	tumor	na	neoplasm
								sc5rJUQ043	F	73	breast-cancer	breast	tumor	na	neoplasm
								sc5rJUQ045	F	83	breast-cancer	breast	tumor	na	neoplasm
								sc5rJUQ046	F	63	breast-cancer	breast	tumor	na	neoplasm
								sc5rJUQ050	F	43	breast-cancer	breast	tumor	na	neoplasm
								sc5rJUQ051	F	53	breast-cancer	breast	tumor	na	neoplasm
								sc5rJUQ053	F	48	breast-cancer	breast	tumor	na	neoplasm
								sc5rJUQ058	F	78	breast-cancer	breast	tumor	na	neoplasm
								sc5rJUQ060	F	64	breast-cancer	breast	tumor	na	neoplasm
								sc5rJUQ064	F	48	breast-cancer	breast	tumor	na	neoplasm
								scrEXT001	F	83	colorectal-cancer	colorectal	tumor	na	neoplasm core
								scrEXT002	F	83	colorectal-cancer	colorectal	tumor	na	neoplasm border
								scrEXT003	F	83	colorectal-cancer	colorectal	adjacent	na	normal tissue adjacent to neoplasm
								scrEXT009	F	88	colorectal-cancer	colorectal	tumor	na	neoplasm core
								scrEXT010	F	88	colorectal-cancer	colorectal	tumor	na	neoplasm border
								scrEXT011	F	88	colorectal-cancer	colorectal	adjacent	na	normal tissue adjacent to neoplasm
								scrEXT012	F	53	colorectal-cancer	colorectal	tumor	na	neoplasm core
								scrEXT013	F	53	colorectal-cancer	colorectal	tumor	na	neoplasm border
								scrEXT014	F	53	colorectal-cancer	colorectal	adjacent	na	normal tissue adjacent to neoplasm
								scrEXT018	M	83	colorectal-cancer	colorectal	tumor	na	neoplasm core
								scrEXT019	M	83	colorectal-cancer	colorectal	tumor	na	neoplasm border
								scrEXT020	M	83	colorectal-cancer	colorectal	adjacent	na	normal tissue adjacent to neoplasm
								scrEXT021	M	53	colorectal-cancer	colorectal	tumor	na	neoplasm core
								scrEXT022	M	53	colorectal-cancer	colorectal	tumor	na	neoplasm border
								scrEXT023	M	53	colorectal-cancer	colorectal	adjacent	na	normal tissue adjacent to neoplasm
								scrEXT024	F	78	colorectal-cancer	colorectal	tumor	na	neoplasm core
								scrEXT025	F	78	colorectal-cancer	colorectal	tumor	na	neoplasm border
								scrEXT026	F	78	colorectal-cancer	colorectal	adjacent	na	normal tissue adjacent to neoplasm
								scrEXT027	M	83	colorectal-cancer	colorectal	tumor	na	neoplasm core
								scrEXT028	M	83	colorectal-cancer	colorectal	tumor	na	neoplasm border
								scrEXT029	M	83	colorectal-cancer	colorectal	adjacent	na	normal tissue adjacent to neoplasm
								scrJUQ058	F	na	breast-cancer	breast	tumor	na	neoplasm
								scrJUQ059	F	na	breast-cancer	breast	tumor	na	neoplasm
								scrJUQ068	F	na	breast-cancer	breast	tumor	na	neoplasm
								scrJUQ070	F	na	breast-cancer	breast	tumor	na	neoplasm
								scrJUQ072	F	na	breast-cancer	breast	tumor	na	neoplasm
								scrSOL001	F	na	ovarian-cancer	ovarian	tumor	na	neoplasm
								scrSOL003	F	na	ovarian-cancer	ovarian	tumor	na	neoplasm
								scrSOL004	F	na	ovarian-cancer	ovarian	tumor	na	neoplasm
								scrSOL006	F	na	ovarian-cancer	ovarian	tumor	na	neoplasm
								scrSOL007	F	na	ovarian-cancer	ovarian	adjacent	na	normal tissue adjacent to neoplasm
Identification of a distinct luminal subgroup diagnosing and stratifying early stage prostate cancer by tissue-based single-cell RNA sequencing.	2020 Oct 8	Mol Cancer	33032611	2	2	2	0	Pca1	M	67	Pca	prostate	tumor	na	neoplasm
								Pca2	M	63	Pca	prostate	tumor	na	neoplasm
Single-cell RNA sequencing demonstrates the molecular and cellular reprogramming of metastatic lung adenocarcinoma.	2020 May 8	Nat Commun	32385277	22	22	11	11	N01	F	70	ADC	lung	adjacent	IA	nLung
								N06	M	54	ADC	lung	adjacent	IA	nLung
								N08	F	60	ADC	lung	adjacent	IB	nLung
								N09	M	67	ADC	lung	adjacent	IIA	nLung
								N18	M	62	ADC	lung	adjacent	IA	nLung
								N19	M	53	ADC	lung	adjacent	IA	nLung
								N20	M	50	ADC	lung	adjacent	IA	nLung
								N28	M	70	ADC(Double)	lung	adjacent	IIIA	nLung
								N30	M	56	ADC	lung	adjacent	IA	nLung
								N31	M	65	ADC	lung	adjacent	IIIA	nLung
								N34	M	64	ADC	lung	adjacent	IA3	nLung
								T06	M	54	ADC	lung	tumor	IA	tLung
								T08	F	60	ADC	lung	tumor	IB	tLung
								T09	M	67	ADC	lung	tumor	IIA	tLung
								T18	M	62	ADC	lung	tumor	IA	tLung
								T19	M	53	ADC	lung	tumor	IA	tLung
								T20	M	55	ADC	lung	tumor	IA	tLung
								T25	M	69	ADC(Double)	lung	tumor	IA	tLung
								T28	M	73	ADC(Double)	lung	tumor	IIIA	tLung
								T30	M	56	ADC	lung	tumor	IA	tLung
								T31	M	65	ADC	lung	tumor	IIIA	tLung
								T34	M	64	ADC	lung	tumor	IA3	tLung
Single-cell transcriptomic architecture and intercellular crosstalk of human intrahepatic cholangiocarcinoma.	2020 Nov	J Hepatol	32505533	4	7	5	2	ICC_18_Adjacent	F	na	Intrahepatic-cholangiocarcinoma	ICC	adjacent	III	normal tissue adjacent to neoplasm
								ICC_18_Tumor	F	na	Intrahepatic-cholangiocarcinoma	ICC	tumor	III	tumor
								ICC_20_Tumor	F	na	Intrahepatic-cholangiocarcinoma	ICC	tumor	II	tumor
								ICC_23_Adjacent	M	na	Intrahepatic-cholangiocarcinoma	ICC	adjacent	III	normal tissue adjacent to neoplasm
								ICC_23_Tumor	M	na	Intrahepatic-cholangiocarcinoma	ICC	tumor	III	tumor
								ICC_24_Tumor1	M	na	Intrahepatic-cholangiocarcinoma	ICC	tumor	II	tumor
								ICC_24_Tumor2	M	na	Intrahepatic-cholangiocarcinoma	ICC	tumor	II	tumor
Phenotype molding of stromal cells in the lung tumor microenvironment.	2018 Aug	Nat Med	29988129	8	31	24	7	Sample1a	F	70	Squamous-	lung	tumor	IIA	core
								Sample1b	F	70	Squamous-	lung	tumor	IIA	middle
								Sample1c	F	70	Squamous-	lung	tumor	IIA	edge
								Sample2a	M	86	Squamous-	lung	tumor	IB	core
								Sample2b	M	86	Squamous-	lung	tumor	IB	middle
								Sample2c	M	86	Squamous-	lung	tumor	IB	edge
								Sample2d	M	86	Squamous-	lung	adjacent	IB	normal tissue adjacent to neoplasm
								Sample3a	M	68	Adenomatous	lung	tumor	IIIB	core
								Sample3b	M	68	Adenomatous	lung	tumor	IIIB	middle
								Sample3c	M	68	Adenomatous	lung	tumor	IIIB	edge
								Sample3d	M	68	Adenomatous	lung	adjacent	IIIB	normal tissue adjacent to neoplasm
								Sample4a	F	64	Adenomatous	lung	tumor	IIB	core
								Sample4b	F	64	Adenomatous	lung	tumor	IIB	middle
								Sample4c	F	64	Adenomatous	lung	tumor	IIB	edge
								Sample4d	F	64	Adenomatous	lung	adjacent	IIB	normal tissue adjacent to neoplasm
								Sample5a	M	60	Large-cell	lung	tumor	IA3	core
								Sample5b	M	60	Large-cell	lung	tumor	IA3	middle
								Sample5c	M	60	Large-cell	lung	tumor	IA3	edge
								Sample5d	M	60	Large-cell	lung	adjacent	IA3	normal tissue adjacent to neoplasm
								Sample6a	M	65	Adenomatous	lung	tumor	IIIA	core
								Sample6b	M	65	Adenomatous	lung	tumor	IIIA	middle
								Sample6c	M	65	Adenomatous	lung	tumor	IIIA	edge
								Sample6d	M	65	Adenomatous	lung	adjacent	IIIA	normal tissue adjacent to neoplasm
								Sample7a	M	60	Squamous	lung	tumor	IB	core
								Sample7b	M	60	Squamous	lung	tumor	IB	middle
								Sample7c	M	60	Squamous	lung	tumor	IB	edge
								Sample7d	M	60	Squamous	lung	adjacent	IB	normal tissue adjacent to neoplasm
								Sample8a	F	55	Pleiomorphic	lung	tumor	IIB	core
								Sample8b	F	55	Pleiomorphic	lung	tumor	IIB	middle
								Sample8c	F	55	Pleiomorphic	lung	tumor	IIB	edge
								Sample8d	F	55	Pleiomorphic	lung	adjacent	IIB	normal tissue adjacent to neoplasm
Single-cell RNA-seq highlights intra-tumoral heterogeneity and malignant progression in pancreatic ductal adenocarcinoma.	2019 Sep	Cell Res	31273297	32	32	22	10	N1	F	64	normal-pancreas/mucinous-cystic-neoplasia-	PDAC	adjacent	normal	normal tissue adjacent to neoplasm
								N10	F	65	normal-pancreas/choledochal-neuroendocrine-tumors	PDAC	adjacent	normal	normal tissue adjacent to neoplasm
								N11	F	30	normal-pancreas/solid-pseudopapillary-tumor	PDAC	adjacent	normal	normal tissue adjacent to neoplasm
								N2	M	55	normal-pancreas/small intestine papillary adenocarinoma	PDAC	adjacent	normal	normal tissue adjacent to neoplasm
								N3	M	50	normal-pancreas/duodenal-intraepithelial-neoplasia	PDAC	adjacent	normal	normal tissue adjacent to neoplasm
								N4	M	53	normal-pancreas/pancratic-neuroendocrine-tumor	PDAC	adjacent	normal	normal tissue adjacent to neoplasm
								N5	F	52	normal-pancreas/serous-cystic-neoplasia	PDAC	adjacent	normal	normal tissue adjacent to neoplasm
								N6	F	31	normal-pancreas/solid-pseudopapillary-tumor	PDAC	adjacent	normal	normal tissue adjacent to neoplasm
								N7	F	42	normal-pancreas/mucinous-cystic-neoplasia-	PDAC	adjacent	normal	normal tissue adjacent to neoplasm
								N8	M	41	normal-pancreas/solid-pseudopapillary-tumor	PDAC	adjacent	normal	normal tissue adjacent to neoplasm
								T1	M	64	moderately-poorly-differentiated-PDAC	PDAC	tumor	III	body
								T10	M	61	poorly-differentiated-PDAC	PDAC	tumor	IB	uncinate process
								T11	M	51	moderately-poorly-differentiated-PDAC	PDAC	tumor	IIB	body and tail
								T12	M	54	poorly-differentiated-PDAC	PDAC	tumor	III	uncinate process
								T13	F	58	moderately-poorly-differentiated-PDAC	PDAC	tumor	IIB	head
								T14	F	67	well-differentiated-PDAC	PDAC	tumor	IIB	head
								T15	F	54	well-differentiated-PDAC	PDAC	tumor	IIB	head
								T16	F	56	poorly-differentiated-PDAC	PDAC	tumor	IIB	body
								T17	F	71	moderately-differentiated-PDAC	PDAC	tumor	IB	body and tail
								T18	F	68	moderately-poorly-differentiated-PDAC	PDAC	tumor	IB	body
								T19	F	59	well-moderately-differentiated-PDAC	PDAC	tumor	IB	head
								T20	M	59	moderately-differentiated-PDAC	PDAC	tumor	IIB	head
								T21	M	59	moderately-poorly-differentiated-PDAC	PDAC	tumor	IB	head
								T22	F	67	moderately-differentiated-PDAC	PDAC	tumor	IB	body
								T23	M	54	moderately-poorly-differentiated-PDAC	PDAC	tumor	IIB	head
								T24	F	44	moderately-differentiated-PDAC	PDAC	tumor	IB	head
								T3	F	58	moderately-poorly-differentiated-PDAC	PDAC	tumor	IB	uncinate process
								T4	F	72	moderately-differentiated-PDAC	PDAC	tumor	IIB	body
								T5	F	65	well-moderately-differentiated-PDAC	PDAC	tumor	IB	uncinate process
								T6	M	64	moderately-poorly-differentiated-PDAC	PDAC	tumor	IIA	tail
								T8	F	66	moderately-poorly-differentiated-PDAC	PDAC	tumor	III	uncinate process
								T9	M	36	moderately-poorly-differentiated-PDAC	PDAC	tumor	IIA	head
Single-cell transcriptome analysis of tumor and stromal compartments of pancreatic ductal adenocarcinoma primary tumors and metastatic lesions.	2020 Sep 29	Genome Med	32988401	10	10	10	0	P01	M	68	PDAC	PDAC	tumor	III	neoplasm
								P10	F	74	PDAC	PDAC	tumor	IIA	neoplasm
								P02	F	64	PDAC	PDAC	tumor	III	neoplasm
								P03	M	72	PDAC	PDAC	tumor	IIB	neoplasm
								P04	M	57	PDAC	PDAC	tumor	IIB	neoplasm
								P05	M	80	PDAC	PDAC	tumor	IIB	neoplasm
								P06	M	41	PDAC	PDAC	tumor	IIB	neoplasm
								P07	F	56	PDAC	PDAC	tumor	IIA	neoplasm
								P08	F	67	PDAC	PDAC	tumor	IIA	neoplasm
								P09	M	53	PDAC	PDAC	tumor	IIB	neoplasm
Single-cell RNA sequencing highlights the role of inflammatory cancer-associated fibroblasts in bladder urothelial carcinoma.	2020 Oct 8	Nat Commun	33033240	6	7	5	2	H-I-T1	M	59	bladder-urothelial-tumor	bladder	tumor	high-grade	neoplasm
								H-I-T3	M	67	bladder-urothelial-tumor	bladder	tumor	high-grade	neoplasm
								H-T2	F	70	bladder-urothelial-tumor	bladder	tumor	high-grade	neoplasm
								L-T1	M	67	bladder-urothelial-tumor	bladder	tumor	low-grade	neoplasm
								L-T2	M	63	bladder-urothelial-tumor	bladder	tumor	low-grade	neoplasm
								N1	M	na	control	bladder	adjacent	normal	normal tissue adjacent to neoplasm
								N3	M	na	control	bladder	adjacent	normal	normal tissue adjacent to neoplasm
Characterizing dedifferentiation of thyroid cancer by integrated analysis	2021 Jul	Sci Adv	34321197	6	10	9	1	ATC-LJ	M	na	thyroid-cancer	thyroid	tumor	IVB	na
								ATC-MSQ	F	na	thyroid-cancer	thyroid	tumor	IVB	na
								ATC-WYF	F	na	thyroid-cancer	thyroid	tumor	IVC	na
								NOM-XTZ	F	na	thyroid-cancer	thyroid	adjacent	II	normal tissue adjacent to neoplasm
								PTC-WJL1	M	na	thyroid-cancer	thyroid	tumor	II	na
								PTC-WJL2	F	na	thyroid-cancer	thyroid	tumor	II	na
								PTC-XHY1	F	na	thyroid-cancer	thyroid	tumor	I	na
								PTC-XHY2	F	na	thyroid-cancer	thyroid	tumor	I	na
								PTC-XTZ1	F	72	thyroid-cancer	thyroid	tumor	II	na
								PTC-XTZ2	F	72	thyroid-cancer	thyroid	tumor	II	na
Single-Cell Genomic Characterization Reveals the Cellular Reprogramming of the Gastric Tumor Microenvironment.	2020 Jun 1	Clin Cancer Res	32060101	8	20	10	10	5846n1	M	72	Adenocarcinoma	gastric	adjacent	Invasive adenocarcarcinoma with mucinous and signet ring features	normal tissue adjacent to neoplasm
								5846t1	M	72	Adenocarcinoma	gastric	tumor	Invasive adenocarcarcinoma with mucinous and signet ring features	GEJ+stomach
								5866n1	F	86	Adenocarcinoma	gastric	adjacent	Invasive adenocarcarcinoma with mucinous and signet ring features	normal tissue adjacent to neoplasm
								5866n2	F	86	Adenocarcinoma	gastric	adjacent	Diffuse poorly cohesive adenocarcinoma with signet ring features	normal tissue adjacent to neoplasm
								5866t1	F	86	Adenocarcinoma	gastric	tumor	Diffuse poorly cohesive adenocarcinoma with signet ring features	Body
								5866t2	F	86	Adenocarcinoma	gastric	tumor	Diffuse poorly cohesive adenocarcinoma with signet ring features	Body
								5931n1	M	75	Adenocarcinoma	gastric	adjacent	Intestinal invasive adenocarcinoma	normal tissue adjacent to neoplasm
								5931n2	M	75	Adenocarcinoma	gastric	adjacent	Intestinal invasive adenocarcinoma	normal tissue adjacent to neoplasm
								5931t1	M	75	Adenocarcinoma	gastric	tumor	Intestinal invasive adenocarcinoma	Gastric
								5931t2	M	75	Adenocarcinoma	gastric	tumor	Intestinal invasive adenocarcinoma	Gastric
								6207n1	F	70	Adenocarcinoma	gastric	adjacent	Intestinal adenocarcinoma	normal tissue adjacent to neoplasm
								6207t1	F	70	Adenocarcinoma	gastric	tumor	Intestinal adenocarcinoma	Body and antrum invovled
								6342n1	M	65	Adenocarcinoma	gastric	adjacent	Mixed intestinal poorly cohesive adenocarcinoma with signet ring component	normal tissue adjacent to neoplasm
								6342t1	M	65	Adenocarcinoma	gastric	tumor	Mixed intestinal poorly cohesive adenocarcinoma with signet ring component	GEJ
								6592n1	F	59	Adenocarcinoma	gastric	adjacent	na	normal tissue adjacent to neoplasm
								6592t1	F	59	Adenocarcinoma	gastric	tumor	na	lower esophagus: center is 0.3 cm above GEJ
								6649n1	M	53	Adenocarcinoma	gastric	adjacent	Intestinal invasive adenocarcinoma	normal tissue adjacent to neoplasm
								6649t1	M	53	Adenocarcinoma	gastric	tumor	Intestinal invasive adenocarcinoma	Cardia GEJ
								6709n1	F	67	Severe-intestinal-metaplasia-,-mild-atrophy,-no-dysplasia	gastric	adjacent	na	normal tissue adjacent to neoplasm
								6709t1	F	67	Severe-intestinal-metaplasia-,-mild-atrophy,-no-dysplasia	gastric	tumor	na	Body lesser curve

## Sheet: supplementary data 2
Supplementary data file 2. The top differentially expressed genes in each TME cluste. The significance of the difference was determined using two-sided Wilcoxon rank sum test with Bonferroni correction.
c1	avg_logFC	P_val_adj	c2	avg_logFC	P_val_adj	c3	avg_logFC	P_val_adj	c4	avg_logFC	P_val_adj	c5	avg_logFC	P_val_adj	c6	avg_logFC	P_val_adj	c7	avg_logFC	P_val_adj	c8	avg_logFC	P_val_adj	c9	avg_logFC	P_val_adj	c10	avg_logFC	P_val_adj	c11	avg_logFC	P_val_adj	c12	avg_logFC	P_val_adj	c13	avg_logFC	P_val_adj	c14	avg_logFC	P_val_adj	c15	avg_logFC	P_val_adj	c16	avg_logFC	P_val_adj	c17	avg_logFC
RGS5	4.92822	0	COL1A1	5.75775	0	DCN	3.78907	0	CFD	4.58712	0	DCN	3.39091	0	RGS5	3.40949	0	S100B	4.40925	0	RGS5	3.32132	0	GNLY	5.29849	0	LTB	2.7687	0	CCL5	2.58564	0	CCL4	2.90202	0	CD79A	3.32726	0	LTB	2.96207	0	IL7R	1.42885	0	MT1X	3.223	0	CCL4	2.92609
TAGLN	4.50887	0	COL1A2	5.13074	0	APOD	3.62826	0	DCN	4.13123	0	PLA2G2A	2.82028	0	IGFBP7	2.6206	0	GPM6B	4.262	0	ACTA2	2.48592	0	NKG7	4.00055	0	TRAC	2.04302	0	GZMA	2.39071	0	CCL5	2.63257	0	MS4A1	3.21279	0	IL7R	2.04551	0	CXCR4	1.12752	0	MT2A	2.67379	0	CCL4L2	2.54936
ACTA2	4.49098	0	COL3A1	4.98375	0	CFD	3.1791	0	FBLN1	4.07286	0	APOD	2.7818	0	SPARCL1	2.49133	0	CRYAB	4.0193	0	NDUFA4L2	2.37755	0	GZMB	3.79484	0	IL32	2.01183	0	CCL4	2.3303	0	CCL4L2	2.44036	0	CD37	2.43542	0	TRAC	1.8909	0	CD3D	0.955147	0	MT1E	2.29435	0	CCL5	2.24248
MYL9	4.04005	0	MMP11	3.80355	0	MGP	3.10128	0	APOD	3.98695	0	MGP	2.74456	0	COL4A1	2.29432	0	FXYD1	3.86816	0	TAGLN	2.30262	0	FGFBP2	3.15315	0	IL7R	1.93047	0	GZMK	2.30339	0	GZMK	2.42362	0	VPREB3	2.3378	0	IL32	1.72828	0	RPS27	0.745631	0	MT1F	1.91057	0	GZMK	2.08147
TPM2	3.50226	0	CTHRC1	3.72496	0	LUM	3.01621	0	PTGDS	3.95454	0	LUM	2.67237	0	NDUFA4L2	2.22663	0	LGI4	3.77095	0	CALD1	2.14093	0	PRF1	3.01254	0	CD3D	1.7452	0	CD3D	2.10023	0	GZMA	2.21791	0	CD79B	2.25849	0	CD2	1.60622	0	RPS29	0.659201	0	CREM	1.48988	0	GZMA	2.04739
NDUFA4L2	3.49904	0	SFRP2	3.7051	0	PLA2G2A	3.00493	0	SFRP2	3.92006	0	LINC00152	2.65551	0	SPRY1	2.22015	0	PLP1	3.57334	0	PDGFRB	2.1023	0	CCL5	2.8647	0	TNFRSF4	1.74376	0	NKG7	2.07092	0	CXCR4	2.03057	0	LTB	2.14263	0	TRBC1	1.58728	0	RPL21	0.601695	0	CXCR4	1.36491	0	CD2	1.69697
IGFBP7	3.48861	0	SPARC	3.61171	0	LINC00152	2.8104	0	LUM	3.7832	0	MFAP4	2.48233	0	C11orf96	2.20813	0	PMP22	3.47036	0	MYL9	2.04671	0	GZMH	2.8554	0	CD2	1.70866	0	CXCR4	2.01192	0	NKG7	1.89688	0	BANK1	1.94731	0	CXCR4	1.5598	0	RPS27A	0.492329	0	BTG1	1.27379	0	GZMB	1.6859
CALD1	3.42601	0	LUM	3.56587	0	EFEMP1	2.69104	0	MGP	3.73417	0	EFEMP1	2.43704	0	COL4A2	2.17499	0	NRXN1	3.17586	0	NOTCH3	1.85231	0	GZMA	2.81091	0	CD3E	1.70856	0	CD8A	1.97767	0	CST7	1.89392	0	CD74	1.80066	0	CD3D	1.52729	0	RPL30	0.539478	2.91323e-275	IL7R	1.2682	0	CXCR4	1.68188
ADIRF	3.16423	0	AEBP1	3.4925	0	ADH1B	2.6594	0	CCDC80	3.72764	0	C1R	2.22668	0	CALD1	2.15817	0	CDH19	3.15138	0	TPM2	1.84874	0	KLRD1	2.72133	0	TRBC1	1.64282	0	TRAC	1.93657	0	CD3D	1.85798	0	HLA-DQA1	1.68236	0	CD3E	1.5159	0	RPS14	0.4095	2.99317e-269	KLRB1	1.22765	0	CD3D	1.67663
MYH11	3.11618	0	COL6A3	3.42422	0	C1R	2.52385	0	IGFBP6	3.40903	0	CCL2	2.17883	0	SLC9A3R2	2.13216	0	TPPP3	3.07757	0	COL4A1	1.78539	0	CTSW	2.64496	0	TRBC2	1.57863	0	CD2	1.89704	0	CD69	1.84869	0	CXCR4	1.65825	0	TRBC2	1.49747	0	SRSF11	0.267566	3.72738e-266	DUSP2	1.17999	0	NKG7	1.65888
PPP1R14A	2.90662	0	POSTN	3.39198	0	MFAP4	2.51453	0	C7	3.37315	0	TIMP1	2.15359	0	PLVAP	2.1279	0	SCN7A	2.9281	0	SPARCL1	1.77286	0	CST7	2.55996	0	KLRB1	1.55434	0	CST7	1.86531	0	CD8A	1.78192	0	HLA-DQB1	1.65386	0	BTG1	1.48486	0	RPS19	0.366348	2.54846e-249	TRBC2	1.12385	0	CD69	1.64885
C11orf96	2.90641	0	FN1	3.35804	0	C7	2.49374	0	SERPINF1	3.30806	0	C1S	2.10756	0	RAMP2	2.11712	0	ALDH1A1	2.76802	0	MAP1B	1.7697	0	CD7	2.32653	0	CORO1A	1.50291	0	CCL4L2	1.8628	0	TRBC2	1.72145	0	CD83	1.57415	0	KLRB1	1.45514	0	TRAC	0.933331	3.94763e-249	CD3D	1.10167	0	PTPRC	1.6444
SPARCL1	2.76497	0	COL6A2	3.21468	0	CCL2	2.47942	0	SFRP4	3.23845	0	ADH1B	2.09284	0	INSR	2.03315	0	CD9	2.7552	0	LHFPL6	1.73287	0	CCL4	2.21635	0	CXCR4	1.45809	0	IL32	1.84986	0	CD2	1.72043	0	HLA-DRA	1.51508	0	SPOCK2	1.3995	0	RPS15A	0.462307	1.6795e-247	CD2	1.05933	0	CST7	1.53938
PDGFRB	2.73473	0	BGN	3.17997	0	C1S	2.35949	0	C1S	3.16202	0	IGFBP5	2.04331	0	FLT1	1.98596	0	SEMA3B	2.6967	0	PPP1R14A	1.68248	0	CD247	2.09283	0	SPOCK2	1.44226	0	CD3E	1.84185	0	DUSP2	1.70879	0	IRF8	1.51358	0	ZFP36L2	1.26225	0	TRBC2	1.14719	5.99375e-247	IL32	1.04815	0	CD8A	1.53666
NOTCH3	2.58684	0	COL5A2	3.17977	0	FBLN1	2.32039	0	C1R	3.12851	0	RARRES2	1.96387	0	TIMP3	1.96765	0	TMEM176B	2.69352	0	STEAP4	1.59251	0	KLRB1	2.01524	0	TNFRSF18	1.42121	0	GZMH	1.80515	0	TRAC	1.69984	0	SMIM14	1.49686	0	SARAF	1.25854	0	CD2	0.906989	5.76754e-244	YPEL5	1.04092	0	CD7	1.4892
SOD3	2.48903	0	COL6A1	3.0374	0	MT-RNR2	2.28948	0	MFAP4	3.11297	0	MT-RNR2	1.92482	0	SPARC	1.95432	0	CLU	2.62289	0	CRISPLD2	1.51993	0	TRDC	1.97101	0	BTG1	1.41712	0	TRBC2	1.76545	0	GZMH	1.6724	0	TNFRSF13C	1.49195	0	CD69	1.24736	0	RPS3	0.445781	3.06931e-237	TRBC1	1.03932	0	GZMH	1.4785
BGN	2.47034	0	THBS2	2.93249	0	CXCL8	2.21099	0	GSN	3.04812	0	GEM	1.91724	0	TCF4	1.93438	0	MYOT	2.40991	0	COL4A2	1.4931	0	KLRF1	1.94364	0	CD7	1.40405	0	CD7	1.73851	0	TRBC1	1.64618	0	IGHM	1.44028	0	PTPRC	1.21837	0	TCP1	0.26161	8.76148e-236	PTPRC	1.03068	0	TRBC2	1.45211
HIGD1B	2.35619	0	MMP2	2.90668	0	GPX3	2.14805	0	DPT	3.03224	0	CXCL8	1.8962	0	GNG11	1.87611	0	SPARC	2.35056	0	HIGD1B	1.47123	0	HCST	1.88729	0	LCK	1.31443	0	CORO1A	1.71426	0	KLRB1	1.61777	0	HLA-DPB1	1.40671	0	CORO1A	1.19162	0	DDX18	0.26829	1.15508e-235	CCL5	1.02406	0	TRAC	1.37504
IGFBP5	2.33991	0	COL5A1	2.87356	0	CCDC80	2.1474	0	COL6A2	2.78312	0	CCDC80	1.88907	0	HSPG2	1.8285	0	TMEM176A	2.30893	0	ADAMTS1	1.4691	0	CMC1	1.62598	0	BATF	1.30904	0	TRBC1	1.69875	0	CD3E	1.59085	0	LAPTM5	1.38845	0	CD7	1.18794	0	MT-RNR2	0.877439	3.13192e-233	ZNF331	0.978605	0	TRBC1	1.35389
MYLK	2.30876	0	RARRES2	2.84604	0	TIMP1	2.13407	0	C3	2.7081	0	SERPING1	1.86089	0	STC1	1.81473	0	MIA	2.27401	0	BGN	1.45262	0	CORO1A	1.62091	0	CD52	1.27383	0	HCST	1.69814	0	PTPRC	1.5602	0	POU2F2	1.38064	0	ACAP1	1.18575	0	YWHAB	0.266329	8.01556e-232	RGS1	0.964799	0	HCST	1.34044
FRZB	2.28644	0	VCAN	2.81525	0	CXCL12	2.1	0	RARRES2	2.65543	0	C3	1.85712	0	RGCC	1.79367	0	PRNP	2.26917	0	ADAMTS4	1.41584	0	TRBC1	1.60567	0	RAC2	1.25259	0	DUSP2	1.69668	0	CTSW	1.52886	0	LIMD2	1.34232	0	TSC22D3	1.18506	0	B2M	0.369978	5.76393e-228	TRAC	0.953744	0	CTSW	1.33958
MAP1B	2.26907	0	COL12A1	2.80597	0	C3	2.09979	0	CYR61	2.65211	0	MEG3	1.84557	0	PLPP1	1.7769	0	CNN3	2.25098	0	COX4I2	1.36765	0	GZMM	1.60221	0	ZFP36L2	1.24895	0	CD8B	1.68757	0	CD7	1.52105	0	ADAM28	1.34074	0	PIK3IP1	1.16943	0	SFPQ	0.263354	2.11111e-227	CD3E	0.936417	0	RGS1	1.3367
MFGE8	2.25933	0	COL11A1	2.77397	0	SERPINF1	2.08825	0	MMP2	2.64025	0	HMOX1	1.83474	0	CRIP2	1.74365	0	TUBA1A	2.202	0	SYNPO2	1.35521	0	CCL4L2	1.55995	0	IL2RG	1.24239	0	GZMB	1.67864	0	HCST	1.51863	0	CD52	1.31954	0	RORA	1.15102	0	SF3B1	0.274629	3.0793e-223	CD7	0.919442	0	ACAP1	1.33253
PLN	2.22655	0	CALD1	2.67281	0	SOD2	2.03612	0	COL1A2	2.61649	0	C7	1.81158	0	MYL9	1.74322	0	MATN2	2.19473	0	MYLK	1.30602	0	IL32	1.53529	0	SARAF	1.21611	0	KLRB1	1.64136	0	IL32	1.50702	0	MEF2C	1.30282	0	LCK	1.12957	0	CD69	1.13953	5.79425e-222	CD69	0.899727	0	CD3E	1.33085
CSRP2	2.22364	0	COL10A1	2.61695	0	SERPING1	2.01964	0	ADH1B	2.60715	0	SOD2	1.80333	0	CLDN5	1.71417	0	GPR155	2.18371	0	PLAC9	1.25695	0	RAC2	1.52488	0	CD27	1.21415	0	CTSW	1.63842	0	CD8B	1.5042	0	CORO1A	1.29473	0	IL2RG	1.12702	0	FAM133B	0.284057	7.13313e-221	CLEC2D	0.887298	0	TSC22D3	1.27265
DSTN	2.18715	0	SFRP4	2.46884	0	MT-RNR1	1.91179	0	COL3A1	2.52691	0	SERPINF1	1.73315	0	HIGD1B	1.67807	0	AP1S2	2.18288	0	FRZB	1.24295	0	CD3D	1.4727	0	PTPRC	1.18752	0	IFNG	1.63209	0	RGS1	1.47422	0	HLA-DRB1	1.29338	0	FXYD5	1.11855	0	RSRC2	0.308188	3.028e-218	CST7	0.863838	0	BTG1	1.2573
COL4A1	2.18312	0	TAGLN	2.46047	0	RARRES2	1.79866	0	PLAC9	2.47122	0	CXCL12	1.69908	0	VWF	1.6603	0	MPZ	2.18269	0	GJA4	1.24285	0	CCL3	1.46857	0	CD3G	1.18646	0	PTPRC	1.52264	0	CMC1	1.44975	0	HLA-DPA1	1.28218	0	CD27	1.11244	0	TAF7	0.267788	2.97591e-217	SPOCK2	0.852957	0	MALAT1	1.10826
COL18A1	2.18284	0	CTSK	2.42953	0	NNMT	1.76372	0	IGFBP5	2.46992	0	NNMT	1.66379	0	PLPP3	1.64152	0	NDRG2	2.05531	0	CAVIN3	1.16389	0	CD2	1.46268	0	ARHGDIB	1.15417	0	CD3G	1.51544	0	KLRD1	1.43096	0	LY9	1.26968	0	CD52	1.10403	0	TAF1D	0.289941	1.11274e-216	FYN	0.833802	0	IL32	1.09385
COX4I2	2.15448	0	ASPN	2.41534	0	SPARC	1.73136	0	PCOLCE	2.44375	0	IGFBP6	1.65796	0	A2M	1.62857	0	MAL	2.0356	0	CD163	1.13407	0	XCL2	1.45146	0	FXYD5	1.1474	0	CD69	1.50216	0	GZMB	1.38688	0	CD19	1.26877	0	CYTIP	1.1008	0	CYCS	0.356051	2.56737e-213	TNFAIP3	0.823029	0	CD52	0.972872
TPM1	2.14381	0	CXCL14	2.39357	0	MT2A	1.65097	0	CTGF	2.41037	0	MT-RNR1	1.64615	0	IGFBP3	1.62828	0	ABCA8	2.03011	0	MCAM	1.05417	0	HOPX	1.44725	0	LAT	1.13004	0	XCL2	1.46025	0	BTG1	1.37833	0	FCRLA	1.24626	0	LEPROTL1	1.09873	0	TRA2B	0.363466	9.60785e-213	ISG20	0.810108	0	SRGN	0.801789
[truncated: 52 more columns]

## Sheet: supplementary data 3
Supplementary data file 3. The detailed ratio constitution of each tissue in each TME cluster
Type origin	Tissue type	C1	C2	C3	C4	C5	C6	C7	C8	C9	C10	C11	C12	C13	C14	C15	C16	C17	C18	C19	C20	C21	C22	C23	C24	C25	C26	C27	C28	C29	C30	C31	C32	C33	C34
Normal	Bladder	0.0183762	0.00553015	0.208288	0.0057886	0.155013	0.00401796	0.0198511	0.0228008	0.00227121	0.00127774	0.00229956	0.00741172	0.00447339	0.00180445	0.0100118	0.0103716	0.00680664	0.230268	0.00516722	0.000416385	0.0143571	0.0232747	0.0454919	0.0104065	0.000946057	0.0491004	0.000527717	0.0280418	0.00136397	0.01753	0.00229429	0.00314329	0.0119205	0.00272312
	Colorectal	0.0140924	0.0013021	0.0546046	0.00313478	0.0512172	0.00118256	0.0226397	0.00838833	0.00591326	0.00861805	0.0178429	0.0403824	0.0347582	0.0240756	0.0965352	0.0600784	0.0638987	0.0123025	0.00370695	0	0.0272036	0.0585507	0.123591	0.00706806	0.00344736	0.0485136	0.000323576	0.0385013	0.319498	0.0516822	0.395181	0.0512377	0.285057	0.0766397
	Gastric	0.00735473	0.00924225	0.289395	0.00731873	0.286465	0.00218967	0.00811371	0.0155322	0.00349107	0.00246617	0.00330388	0.0113294	0.00170651	0.000655581	0.00366456	0.0198007	0.0745083	0.0742848	0.00739197	0	0.0130403	0.0173571	0.0716593	0.00872504	0.0011048	0.0234109	0	0.0360824	0.0181458	0.039424	0.0276857	0.0487548	0.0150807	0.0176228
	Liver	0.00187636	7.06e-05	0.00148433	0	0.000202215	0.000769442	0.000950373	0.0491216	0.0268769	0.010807	0.0415547	0.0782719	0.0241577	0.0137069	0.0412067	0.0316267	0.0482061	0.181954	0.0032778	0	0.136481	0.160925	0.0054829	0.118805	0	0.133597	0	0.00798483	0.00676049	0.0425374	0.0188296	0.0300971	0.0240507	0.0501924
	Lung	0.0259308	0.0209927	0.0497064	0.00298844	0.0305041	0.00991402	0.0315551	0.113601	0.0263069	0.0109638	0.0188076	0.049065	0.0105283	0.0247733	0.0519733	0.0287758	0.0222744	0.0490192	0.0321195	0.346392	0.0506264	0.0922578	0.180136	0.0319068	0.00808037	0.177201	0.000667746	0.0254379	0.0119543	0.0172629	0.0183516	0.0110142	0.0191238	0.0255197
	Pancreatic	0.00338079	0.0337105	0.0693645	0.0508117	0.0656554	0	0.0453777	0	0	0.019472	0.0191149	0.0661171	0	0	0.0136633	0.114767	0	0.0420005	0.053153	0.0152291	0	0.0716851	0.00969606	0	0.0123577	0.0248828	0.261368	0.0544648	0.00733624	0.0603825	0	0	0.194636	0.093372
	Prostate	0.0456159	0	0.0218142	0	0.00590936	0	0.00631203	0	0.00222207	0.0135427	0.011699	0.0335686	0.00227584	0	0.0475138	0.0798202	0.0537344	0.0327166	0.00821508	0.00105918	0.0220796	0.0448712	0	0	0.00229194	0.0914742	0.00111865	0.383464	0	0.318405	0	0	0.0306837	0
	Thyroid	0.0218086	0.000223033	0.0221482	0.00154081	0.012776	0.00486138	0.0135102	0	0.0253658	0.0647367	0.0278227	0.0295272	0.156148	0.092423	0.284754	0.0525525	0.0862591	0.0253567	0.00371205	0.000503789	0.0682627	0.00666955	0.00673581	0.348674	0.00422429	0.071378	0.000798114	0.0640309	0.0196577	0.170332	0.0204887	0.252322	0.169553	0.140026
Adjacent	Bladder	0.132998	0.0152833	0.0113229	0.105984	0.0518901	0.180442	0.10715	0.196915	0.0255245	0.0587383	0.0343033	0.0252137	0.0701202	0.0571406	0.0232294	0.143629	0.0126691	0.023703	0.00613605	0	0.0196524	0.0175618	0.114934	0.0276537	0.349482	0.0193054	0.0144322	0.00870575	0.0204412	0.00686981	0.0165119	0.0835278	0.0110303	0.0874567
	Colorectal	0.0480421	0.0280227	0.0354029	0.281709	0.0270069	0.0557149	0.590034	0.0146373	0.0273662	0.0516767	0.0318868	0.0161542	0.0544487	0.0463357	0.0166915	0.0103478	0.0165745	0.0150979	0.0262057	0	0.0319273	0.0562432	0.0631737	0.00411117	0.0394479	0.019766	0.00813064	0.021414	0.368173	0.0201949	0.245476	0.0378742	0.025144	0.0428297
	Gastric	0.0164322	0.0141649	0.0352746	0.0665219	0.0178026	0.0622103	0.0113835	0	0.0833213	0.0664023	0.0929068	0.129684	0.151863	0.109339	0.146529	0.0422389	0.306876	0.00948267	0.00185195	0	0.0152015	0.00477675	0.0343572	0.029838	0.0139503	0.0137104	0.0176527	0.0558349	0.152522	0.0339101	0.161324	0.0540753	0.0349925	0.0575826
	Intrahepatic duct	0.00570046	0.000448739	0.00100364	0.000375768	0.00325599	0.00978099	0.00402699	0	0.129833	0.0970927	0.228495	0.180571	0.0562633	0.0685733	0.0174301	0.113641	0.0154744	0.0713307	0.0150682	0	0.0789034	0.0932372	0.00838953	0.099058	0.0171811	0.0621447	0.00107053	0.00195195	0.0152996	0.00401892	0.00997327	0.0593503	0.00518182	0.0552412
	Lung	0.00368906	0.00316623	0.00416561	0.00742772	0.00261389	0	0.00313388	0.0215973	0.191597	0.122374	0.122348	0.0728762	0.0541241	0.122151	0.0318941	0.025697	0.0327556	0.036258	0.165678	0.477915	0.0633448	0.0184414	0.0267852	0.075825	0.0170121	0.025384	0.0194946	0.00636553	0.00678919	0.00856773	0.00993457	0.0513025	0.0120082	0.0442794
	Ovarian	0.101471	0.216662	0.135644	0.0699353	0.219666	0.0803695	0.0397073	0.0456074	0.0215501	0.0116076	0.0275147	0.0394137	0.0195065	0.0230999	0.0239117	0.0154602	0.0206573	0.0179166	0.0945723	0.00383123	0.0619405	0.0684119	0.00615121	0.0400303	0.0253215	0.0430802	0.0012315	0.0315281	0.000320975	0.00780546	0.000874127	0.00386917	0.0312243	0.0040852
	Pancreatic	0.108587	0.00494404	0.00255557	0.0727273	0.00308384	0.110158	0.00665518	0.0254803	0.011107	0.00333176	0.0231127	0.0231108	0.000799855	0.00286791	0.00634561	0.00777615	0.043366	0.00345637	0.0201144	0.000124085	0.0208331	0.0302262	0.000474014	0	0.095856	0.0167407	0.635339	0.102887	0.00370604	0.00626167	0.00406969	0.0014411	0.00444044	0.00202876
	Thyroid	0.165275	0.0183109	0.0204769	0.1725	0.0157336	0	0	0	0	0.00661051	0.0103829	0.0179568	0.0222178	0	0.0185541	0.0410127	0.0145717	0.0855521	0.0240598	0	0.180597	0.115597	0	0	0.0391562	0.0772335	0.0054604	0.0512036	0	0.119268	0	0	0.0176205	0
Tumor	Bladder	0.0243082	0.0154741	0.00145118	0.0113015	0.00291458	0.0282342	0.000157087	0.0396944	0.0366828	0.0347485	0.0225379	0.0129089	0.011526	0.0313378	0.00964899	0.00966057	0.00880379	0.00449273	0.0182981	7.91e-05	0.00815331	0.00866999	0.0374255	0.0106421	0.0633565	0.0263091	0.000668156	0.00372738	0.00540943	0.0034585	0.00698549	0.041941	0.00552504	0.0763905
	Breast	0.0110956	0.0727628	0.00788787	0.00787325	0.00167632	0.00761306	0.00254142	0.0116762	0.0239177	0.0681316	0.0288191	0.0109792	0.03663	0.0513464	0.0198384	0.00757782	0.0140628	0.00417528	0.0281811	0.000106615	0.00768859	0.00914618	0.00961174	0.0321799	0.0136344	0.00641047	0.000427884	0.0053733	0.00369785	0.0107141	0.00360861	0.0418514	0.0247811	0.0407891
	Colorectal	0.0180835	0.0575187	0.00216894	0.0126568	0.00147557	0.0132109	0.0181531	0.00937101	0.0202009	0.050567	0.0166683	0.00919798	0.0773659	0.0451893	0.0134191	0.00404545	0.00747606	0.00607894	0.0349614	0.000718755	0.00931384	0.00722972	0.0187841	0.0128311	0.025144	0.00444184	0.000831409	0.00308841	0.0169494	0.00873453	0.0129318	0.0483958	0.0130063	0.0407105
	Gastric	0.0105509	0.0252563	0.00327994	0.0148387	0.00334805	0.0582931	0.00739079	0.00547677	0.0425247	0.0267271	0.0138792	0.0219715	0.0200289	0.0544966	0.0413129	0.0144398	0.0496126	0.0087495	0.0267162	0.000240038	0.0082721	0.00407231	0.01513	0.0130752	0.0213393	0.00636856	0.00154223	0.00970728	0.0084412	0.0123726	0.0101821	0.049483	0.0132939	0.0446421
	Intrahepatic duct	0.00835054	0.00772559	0.000364777	0.000835619	0.00147515	0.00795183	0.00144436	0.0232258	0.068169	0.049707	0.0514239	0.0219078	0.0104155	0.0355012	0.00695838	0.0272245	0.0112029	0.0197321	0.0343258	0.000678634	0.0154031	0.00998254	0.000740697	0.0265596	0.0131639	0.00988886	0.000255978	0.00264041	0.00163458	0.00391381	0.00248014	0.0147779	0.00421276	0.0164451
	Lung_1	0.00306332	0.00927234	0.000641628	0.00278301	0.000608913	0.00265194	0.000258595	0.0089106	0.0569172	0.0421945	0.0300284	0.0256714	0.0568285	0.0485165	0.0145993	0.00685004	0.0221365	0.00759134	0.0733028	0.0232876	0.0130878	0.00325108	0.0183631	0.0226634	0.00838035	0.00460512	0.00303239	0.00187819	0.00454305	0.00319077	0.00491477	0.0405689	0.00685224	0.028024
	Lung_2	0.00134477	0.00319449	0.000423392	0.0112846	0.000930766	0.00120347	5.31e-05	0.00548786	0.0736281	0.0473206	0.0252519	0.0161702	0.0418808	0.0523613	0.00600227	0.00693947	0.00242288	0.00891339	0.0336624	0.114142	0.0139226	0.00790952	0.033123	0.0264601	0.00628896	0.00268233	0.000512763	0.000176452	0.00345026	0.000706419	0.00342426	0.0158552	0.00259585	0.0137638
	Ovarian	0.00958156	0.111284	0.01261	0.0175271	0.0235834	0.0119877	0.0118453	0.0291544	0.0159601	0.0200593	0.0144523	0.0112338	0.0106772	0.0221498	0.0153492	0.00816535	0.0093536	0.00621601	0.056298	0.000780872	0.0150982	0.0239336	0.00271182	0.0184242	0.0113864	0.00859967	0.000862205	0.00605408	0.000547152	0.00458021	0.00228169	0.0322566	0.0170567	0.0161039
	Pancreatic_1	0.0454735	0.057489	0.00206028	0.0166446	0.00332479	0.0137733	0.00825401	0.233756	0.0206432	0.0207645	0.0154683	0.0102041	0.031839	0.0177471	0.00644087	0.00425228	0.0151231	0.00938924	0.0523679	0.00149078	0.0159345	0.0093626	0.00696044	0.00955346	0.0261158	0.00401768	0.0201724	0.00649214	0.0024855	0.0037424	0.0026493	0.0232998	0.0032791	0.0194905
	Pancreatic_2	0.01825	0.238121	0.00236029	0.0428257	0.00651016	0.038337	0.0145698	0.0418369	0.00224399	0.00869422	0.0017645	0.00119412	0.0018058	0.00882922	0.00233058	0.00206064	0.000215335	0.0047199	0.0986052	0.00916823	0.0173903	0.00449542	0.00603182	0.00881301	0.00694364	0.001498	0.000242076	0.0029426	0.000294439	0.00649922	0.00180418	0.00266197	0.00312467	0.00124916
	Prostate_1	0.0378926	0.00195994	0.00236226	0.00119673	0.00218306	0.192241	0.00659571	0.00841753	0.0128997	0.0119893	0.0100639	0.00872926	0.0194874	0.00985917	0.00463393	0.0641896	0.00485241	0.0031372	0.0266113	0.000430415	0.012506	0.0147972	0.11674	0.00354633	0.069786	0.0080372	0.00139622	0.0148181	5.92e-05	0.00407804	0.000403333	0.000535584	0.00251472	0.00125664
	Prostate_2	0.0528126	0.000886912	0.000644687	0.0074501	0.00114311	0.0749103	0.0164158	0	0.0246044	0.0458669	0.0328146	0.0153295	0.0112995	0.015374	0.00887456	0.0336712	0.00652861	0.00148487	0.00407878	0	0.00564351	0.00552543	0.0309309	0.00120359	0.0760663	0.0123333	0.00132241	0.0100582	0.000120634	0.00207607	0.000492793	0.000363543	0.00448071	0.00153537
	Thyroid	0.0385627	0.0269792	0.0010938	0.00401845	0.00203103	0.0279815	0.00192007	0.0693119	0.0188619	0.0235111	0.0234323	0.0138482	0.00682403	0.0203455	0.0166833	0.013327	0.0295777	0.00462063	0.0421611	0.00340605	0.0531352	0.0115371	0.00638849	0.011946	0.028535	0.00788575	0.00111808	0.0151443	0.00039911	0.0114808	0.0168472	0	0.00752974	0
Sum （ratio）		1	1	1	1	1	1	1	1	1	1	1	1	1	1	1	1	1	1	1	1	1	1	1	1	1	1	1	1	1	1	1	1	1	1

## Sheet: supplementary data 4
Supplementary data file 4. The top differentially expressed genes in each epithelia cluster
E1	avg_logFC	P_val_adj	E2	avg_logFC	P_val_adj	E3	avg_logFC	P_val_adj	E4	avg_logFC	P_val_adj	E5	avg_logFC	P_val_adj	E6	avg_logFC	P_val_adj	E7	avg_logFC	P_val_adj	E8	avg_logFC	P_val_adj	E9	avg_logFC	P_val_adj	E10	avg_logFC	P_val_adj	E11	avg_logFC	P_val_adj	E12	avg_logFC	P_val_adj	E13	avg_logFC	P_val_adj	E14	avg_logFC	P_val_adj	E15	avg_logFC	P_val_adj	E16	avg_logFC	P_val_adj	E17	avg_logFC
S100A1	3.39472	0	FXYD2	5.28494	0	S100A2	3.90191	0	TFF1	4.0051	0	CD24	2.36467	0	KLK3	6.32574	0	PHGR1	4.4572	0	LIPF	6.42472	0	TFF3	2.92521	0	TG	4.88721	0	SFTPA2	6.48735	0	SFTPC	5.59749	0	DEFB1	2.51728	0	LCN15	6.25268	0	CTRB1	6.9803	0	INS	6.83986	0	REG1B	7.06313
CLU	3.37716	0	SLC4A4	4.47305	0	KRT17	3.50475	0	LCN2	3.40187	0	MT-ATP8	1.67394	0	KLK2	5.45792	0	FABP1	4.39257	0	PGC	6.37002	0	PHGR1	2.58285	0	TFF3	4.8203	0	SFTPA1	6.4189	0	SCGB3A2	5.37387	0	VTN	2.43495	0	S100P	3.54593	0	AMY2A	6.96859	0	TTR	3.16635	0	REG3A	6.88215
NPC2	2.81605	0	ANXA4	3.83923	0	KRT19	3.21528	0	REG4	2.98068	0	MTRNR2L12	1.58269	0	PDLIM5	3.8718	0	LGALS4	3.34968	0	GKN1	6.0512	0	CLDN4	1.95026	0	COX6C	3.10461	0	SFTPC	6.28682	0	SCGB3A1	4.76202	0	MMP7	2.30335	0	PLA2G2A	3.50141	0	CPA1	6.84809	0	FXYD2	3.12475	0	REG1A	6.8493
CST6	2.7678	0	DEFB1	3.5014	0	PSCA	2.97534	0	TFF2	2.94571	0	KRT19	1.48342	0	SPON2	3.84272	0	TSPAN8	3.01761	0	PGA5	5.93985	0	KRT8	1.64655	0	TPO	2.74709	0	SFTPB	6.07948	0	SFTPA1	4.60972	0	ITIH5	2.27794	0	FXYD3	3.21821	0	PRSS1	6.7296	0	PCSK1N	2.74192	0	PRSS2	6.34854
FN1	2.75578	0	CFTR	3.49806	0	ADIRF	2.96568	0	MMP7	2.89771	0	WFDC2	1.45543	0	TRGC1	3.53884	0	PIGR	2.89698	0	TFF2	5.56422	0	KRT18	1.5417	0	CRYAB	2.72759	0	NAPSA	4.72893	0	SFTPA2	4.6032	0	TM4SF4	2.25481	0	FABP5	3.08297	0	CLPS	6.65978	0	SLC4A4	2.70488	0	REG3G	5.89979
SLC34A2	2.68928	0	CLDN10	3.43318	0	SNCG	2.95161	0	CEACAM6	2.84799	0	GAPDH	1.4425	0	ACPP	3.36477	0	TFF3	2.83299	0	TFF1	4.57094	0	MT-RNR2	1.51207	0	GPX3	2.64881	0	SCGB1A1	4.37365	0	SFTPB	4.41165	0	SERPINA1	2.24673	0	KRT7	3.01241	0	CPB1	6.56912	0	DEFB1	2.59881	0	CELA3A	5.83645
CTSB	2.4477	0	LEFTY1	2.98497	0	S100P	2.90042	0	FXYD3	2.81763	0	MIF	1.42248	0	MSMB	3.15371	0	AGR2	2.68163	0	MUC6	4.48099	0	CD24	1.49207	0	AZGP1	2.5026	0	SCGB3A2	4.35688	0	NAPSA	4.20635	0	CLU	2.17365	0	FABP4	2.8047	0	SYCN	6.53859	0	CLPS	2.4438	0	CTRB2	5.8289
S100A13	2.2394	0	AMBP	2.93064	0	CCND1	2.87187	0	C19orf33	2.79047	0	STMN1	1.39761	0	NPY	3.06738	0	KRT8	2.6747	0	AGR2	4.21565	0	MT-RNR1	1.46593	0	MT-ATP8	2.49123	0	SLC34A2	4.09874	0	SCGB1A1	3.92237	0	WFDC2	2.12894	0	CRTAC1	2.803	0	CTRC	6.48636	0	CTRB1	2.34955	0	SERPINA3	5.71632
C2orf40	2.13803	0	ATP1A1	2.88811	0	CCT2	2.85136	0	TSPAN8	2.7724	0	S100A1	1.3722	0	H2AFJ	3.02853	0	REG4	2.54879	0	MUC5AC	4.17767	0	MTATP6P1	1.42047	0	PCP4	2.47039	0	SFTPD	3.65953	0	SFTPD	3.69473	0	CXCL1	1.87739	0	DHRS2	2.78598	0	PNLIP	6.31463	0	CFTR	2.341	0	SPINK1	5.62628
SERPINA1	2.08979	0	GMNN	2.87155	0	KRT7	2.81484	0	SPINK1	2.73715	0	MDK	1.28206	0	PCA3	2.99729	0	EPCAM	2.42323	0	PGA3	3.96348	0	FXYD3	1.25282	0	MT1G	2.39737	0	SLPI	3.24595	0	SLPI	3.67903	0	KRT18	1.8514	0	AQP3	2.74927	0	CELA2A	6.18883	0	ANXA4	2.30352	0	CPA2	5.47577
UQCR11.1	2.05047	0	CLU	2.67382	0	CLDN4	2.74586	0	LGALS4	2.66752	0	H3F3A	1.22911	0	TRPM4	2.91438	0	KRT18	2.30756	0	PSCA	3.69233	0	KRT19	1.22964	0	MT-RNR2	2.3581	0	LAMP3	3.17375	0	SFTA2	3.43993	0	FGG	1.76284	0	KRT17	2.57933	0	CTRB2	5.99077	0	CTRC	2.3023	0	PRSS1	5.40808
HOPX	1.97091	0	SCTR	2.67043	0	TACSTD2	2.64712	0	OLFM4	2.60943	0	PPDPF	1.21837	0	RDH11	2.83707	0	GPX2	2.24202	0	LYZ	3.25148	0	REEP5	0.304325	5.67882e-292	MT-RNR1	2.33015	0	MUC1	3.08562	0	WFDC2	3.08872	0	CAPS	1.71021	0	S100A2	2.53326	0	CELA3B	5.95625	0	PNLIP	2.14114	0	PLA2G1B	5.37009
TG	1.9261	0	SORBS2	2.63847	0	LY6D	2.61081	0	CTSE	2.52879	0	KRT7	1.17123	0	TSPAN1	2.80457	0	FXYD3	2.13028	0	CYSTM1	3.24891	0	TMEM14C	0.314856	2.45122e-284	SLC26A7	2.13238	0	SFTA2	3.02549	0	CXCL17	2.82487	0	SLPI	1.64806	0	LY6D	2.52274	0	CELA3A	5.84582	0	SYCN	2.09944	0	GP2	5.12585
PPAP2B	1.91109	0	SLC3A1	2.60735	0	FXYD3	2.5928	0	KRT19	2.36114	0	CRABP2	1.16563	0	NKX3-1	2.76079	0	PCK1	2.03581	0	CLDN18	3.12852	0	TMEM14B	0.258684	7.59793e-280	IYD	2.0756	0	SCD	2.99351	0	SLC34A2	2.69627	0	GC	1.64541	0	KRT19	2.49201	0	CEL	5.71192	0	PRSS1	1.99767	0	CELA3B	4.55291
CLIC3	1.9002	0	ATP1B1	2.58724	0	CSTB	2.47516	0	MUC1	2.32689	0	MARCKSL1	1.15672	0	STEAP2	2.75872	0	C19orf33	2.00031	0	ANXA10	2.89988	0	NDUFAB1	0.274134	2.71861e-279	MT1F	2.05391	0	CTSH	2.89181	0	CYB5A	2.68434	0	HSD17B11	1.61797	0	CST1	2.46999	0	PRSS2	5.5402	0	SCTR	1.91915	0	PNLIP	4.51797
GPX3	1.89617	0	INS	2.53951	0	SFN	2.43253	0	ELF3	2.29648	0	GSTP1	1.15433	0	MESP1	2.73514	0	KRT19	1.9852	0	CA2	2.88026	0	SCP2	0.274646	2.44117e-275	SNHG5	1.98411	0	LPCAT1	2.75963	0	AGR3	2.48462	0	ANXA4	1.61328	0	PSCA	2.43864	0	PLA2G1B	5.5248	0	CLDN10	1.87187	0	CPA1	4.50768
APLP2	1.84539	0	MT1F	2.53733	0	UCA1	2.29557	0	CLDN18	2.26234	0	ALDOA	1.14988	0	KLK4	2.62601	0	CEACAM5	1.96642	0	MUC1	2.80018	0	PET100	0.259171	1.93595e-261	ASAH1	1.9369	0	DHCR24	2.7245	0	SFTA3	2.41384	0	KRT8	1.59064	0	GSTM3	2.39682	0	GP2	4.92403	0	GP2	1.84647	0	OLFM4	4.44777
PDLIM4	1.84477	0	SOD3	2.41125	0	IRS2	2.2791	0	PDZK1IP1	2.22975	0	SOX4	1.14895	0	MPC2	2.5531	0	CLDN3	1.88987	0	PIGR	2.70425	0	AGR2	1.25943	6.06381e-261	MT-ND4L	1.92943	0	ABCA3	2.70388	0	HOPX	2.41219	0	S100A1	1.58086	0	ADIRF	2.31418	0	AMY2B	4.81437	0	GMNN	1.81649	0	FGL1	4.12866
TMEM66	1.8264	0	BEX1	2.38042	0	PHLDA2	2.19927	0	S100A6	2.18521	0	NGFRAP1	1.14679	0	FOLH1	2.54496	0	S100A14	1.85782	0	MT1G	2.65797	0	LAMTOR5	0.295097	1.31724e-260	SLC39A6	1.89945	0	CLDN18	2.65152	0	MUC1	2.33614	0	CP	1.56689	0	GDF15	2.28266	0	CPA2	4.55196	0	MMP7	1.73802	0	CPB1	4.12286
DAPK2	1.78887	0	SFRP5	2.36237	0	YEATS4	2.17936	0	TFF3	2.15324	0	TUBB	1.12872	0	AZGP1	2.54346	0	KRT20	1.81351	0	ALDH1A1	2.48871	0	LSM3	0.304457	2.21919e-259	MTATP6P1	1.82061	0	C4BPA	2.60482	0	RNASE1	2.27887	0	CXCL6	1.47511	0	SPINK5	2.26206	0	SPINK1	4.54451	0	CELA3A	1.73659	0	REG1CP	4.05394
MGST1	1.77437	0	AL138930.1	2.33343	0	GDF15	2.1314	0	AGR2	2.12712	0	COX6C	1.09112	0	SMS	2.51519	0	S100P	1.79541	0	CXCL17	2.42621	0	NHP2	0.264422	1.97367e-256	GJA1	1.68806	0	CXCL17	2.54091	0	CTSH	2.1962	0	RPL7	1.4599	0	C10orf99	2.23494	0	KLK1	4.04916	0	CTRB2	1.73406	0	CTRB1	3.94926
LMO3	1.77039	0	SERPINA5	2.32477	0	KRT18	2.04782	0	KRT8	2.12692	0	CKS1B	1.08999	0	TMPRSS2	2.45363	0	C15orf48	1.79065	0	S100P	2.39369	0	DYNLRB1	0.28788	4.05813e-256	SDC2	1.51934	0	AQP4	2.43313	0	C16orf89	2.17196	0	TNFRSF12A	1.4311	0	ID1	2.12752	0	PNLIPRP1	4.04224	0	CPA1	1.73324	0	PRSS3	3.8193
S100A6	1.75373	0	C12orf75	2.25049	0	WFDC2	2.03222	0	CYSTM1	2.06309	0	PERP	1.06755	0	LINC01088	2.43317	0	PRAP1	1.77776	0	CD24	1.93111	0	NDUFA12	0.260522	1.29095e-254	EFNA1	1.48492	0	RNASE1	2.40835	0	NPC2	2.1429	0	BICC1	1.39138	0	KRT13	2.12411	0	CELA2B	4.01757	0	ATP1B1	1.70291	0	CUZD1	3.79594
CLDN3	1.74503	0	CCND1	2.24162	0	AKR1C2	2.02631	0	SMIM22	2.02533	0	KRT18	1.05783	0	SLC45A3	2.40501	0	MUC13	1.72303	0	VSIG2	1.92683	0	NDUFB7	0.272472	1.64835e-254	CLDN4	1.46912	0	CYB5A	2.4001	0	C4BPA	2.04946	0	RBP1	1.39129	0	FAM162A	2.07579	0	REG1A	3.9948	0	AMY2A	1.69818	0	HAMP	3.78615
TMBIM4.1	1.73664	0	GATM	2.22245	0	SYT8	2.00458	0	TMC5	1.99298	0	RBP1	1.00886	0	GDF15	2.28263	0	IFI27	1.71142	0	TSPAN8	1.82944	0	CIB1	0.29039	2.16198e-254	ID4	1.42794	0	LRRK2	2.26658	0	C8orf4	2.00976	0	KRT7	1.36913	0	BEX3	1.91901	0	GATM	3.48123	0	ATP1A1	1.64346	0	CLPS	3.66707
CRYAB	1.72422	0	CTGF	2.20138	0	C19orf33	1.99016	0	LSR	1.95588	0	HMGB3	0.9722	0	IGF1	2.22209	0	CLDN7	1.69821	0	SPINK1	1.48262	0	PSMB5	0.256198	2.05721e-251	RPL9P9	1.42705	0	STEAP4	2.26396	0	PIGR	1.98283	0	AKR1C3	1.36849	0	SFN	1.8881	0	REG1B	3.44293	0	CELA3B	1.62111	0	MT1M	3.60402
ATP1B1	1.67987	0	CITED4	2.16299	0	ELF3	1.98595	0	GPX2	1.94255	0	KRT8	0.954349	0	ABCC4	2.22035	0	SMIM22	1.66737	0	RNASE1	1.43291	0	MEAF6	0.278197	2.29254e-251	AC090498.1	1.39186	0	SUSD2	2.22362	0	LPCAT1	1.882	0	KRT23	1.34151	0	SNCG	1.87712	0	PRSS3	3.43428	0	GATM	1.60362	0	CTRC	3.58796
EPCAM	1.64729	0	SH3YL1	2.16009	0	HSPB1	1.86214	0	SPINT2	1.93358	0	SRP9	0.948822	0	SORD	2.20938	0	LCN2	1.65381	0	MT1E	1.38483	0	NDUFC2	0.297386	4.07573e-248	MT1X	1.36102	0	NPC2	2.22288	0	FOLR1	1.85772	0	DCDC2	1.32115	0	LDHB	1.84736	0	REG3A	3.42614	0	MT1F	1.59666	0	MT1G	3.54838
PCP4	1.64361	0	RBP1	2.04657	0	KRT6A	1.84698	0	PIGR	1.92521	0	SNRPE	0.94273	0	LRRC26	2.16741	0	LGALS3	1.64514	0	AZGP1	1.35427	0	CHMP4B	0.251849	6.75627e-246	PEBP1	1.35815	0	SELENBP1	2.19245	0	SFTA1P	1.84501	0	ITGB1	1.3032	0	TSPAN1	1.82892	0	REG3G	3.0222	0	PLA2G1B	1.58187	0	PNLIPRP1	3.39106
SF3B14	1.63755	0	UGT2A3	1.99329	0	KRT8	1.74089	0	S100P	1.8786	0	ELF3	0.930957	0	TRPM8	2.15753	0	S100A6	1.57443	0	SMIM22	1.33735	0	CYC1	0.255894	2.05176e-245	MT1E	1.31063	0	C16orf89	2.1563	0	AK1	1.83198	0	MPST	1.30215	0	AKR1C3	1.81367	0	INS	2.95734	0	SORBS2	1.56791	0	MT1E	3.32246
[truncated: 19 more columns]

## Sheet: supplementary data 5
Supplementary data file 5. The detailed ratio constitution of each tissue in each epithelia cluster
Type origin	Tissue type	E1	E2	E3	E4	E5	E6	E7	E8	E9	E10	E11	E12	E13	E14	E15	E16	E17	E18	E19	E20	E21	E22	E23	E24	E25	E26	E27	E28
Normal	Bladder	0.000898503	0	0.00142416	0.000285012	0.0418576	0	0.00899266	0.00140079	0.0227226	0.00217293	0	0	0.00106956	0.00219487	0	0.000351536	0	0.000831077	0	0	0	0	0	0.0037104	0	0	0	0
	Colorectal	0.000544497	0	0	0.000345438	0.00687146	0	0.205817	0.113547	0.0395406	0.00205177	0	0	0.00162039	0	0	0.000426065	0	0	0	0	0	0	0	0.00449704	0	0	0	0
	Gastric	0.000280806	0	6.13915e-05	0.000570072	0.00354372	0	0.000522873	0.571571	0.00417885	0.0329126	0	0	0.000668528	0	0	0.000439456	0	0	0.000219819	0.880919	0	0	0	0.00154613	0	0	0	0
	Lung	0.00220727	0	0.00229448	0.000253644	0.00809608	0	0.00036189	0.00145439	0.00662135	0.000805744	0.921677	0.0208624	0.00386686	0	0	0.000260705	0	0.00123268	0	0	0	0	0.0207161	0.031186	0.941277	0	0	0
	Pancreatic	0.000326889	0.0004281	0	0	0.00351088	0	0.00243473	0.000326163	0.00209365	7.35392e-05	0	0	0.022569	0	0.404578	0.372428	0.995539	0	0.868506	0	0.993371	0.0532141	0	0	0	0	0	0
	Prostate	0.00117252	0	0.00820303	0.000892641	0.0443912	0.00618454	0.0149192	0.00204736	0.352736	0.171061	0	0	0.00348936	0	0	0	0	0	0	0	0	0	0	0.012912	0	0	0	0
	Thyroid	0.0032117	0	0	0.000108669	0.0178222	9.82045e-05	0.00212634	0.00181592	0.137054	0.181595	0	0	0.00127437	0	0	0.000670167	0	0	0	0	0	0	0	0.00471567	0	0	0	0
Adjacent	Bladder	0.000102756	0	0.0667665	0	0.0256042	0	0	0	0.00572958	0.000369867	0	0	0.000489272	0.211253	0	0	0	0	0	0	0	0	0	0.0792092	0	0	0	0
	Colorectal	0.000121058	0	0	0.000368645	0.00416063	0	0.16846	0.00144947	0.029372	0.00201532	0	0	0	0	0	0	0	0	0	0	0	0	0	0.00533241	0	0	0	0
	Gastric	0.000951726	0	0.000104036	0.0147325	0.00485536	0	0.0106329	0.270402	0.00349599	0.000749373	0	0	0.00793037	0	0	0.00893661	0	0.000880306	0.00149005	0.11808	0	0	0	0	0	0	0	0
	Intrahepatic duct	0.0001086	0.000711121	0.00085474	0.000220472	0.000816474	0	0	0	0.00032732	0.000439764	0	0	0.0124103	0	0	0.000679827	0	0	0	0	0	0.0033674	0	0	0	0	0	0
	Lung	0.0016646	0	0.00701858	0.000241383	0.0540181	0	0.000516595	0.000237272	0.00828721	0.000829207	0.0305901	0.297808	0.000566144	0	0	0	0	0.00483902	0	0	0	0	0.618324	0.087726	0.0085857	0	0	0
	Ovarian	0.00174519	0	0.00341147	0.000104205	0.0520418	0	0.000127436	0	0.0023206	0.00083141	0	0	0.00415487	0	0	0	0	0.00987529	0	0	0	0	0	0.0226097	0	0	0	0
	Pancreatic	0.000359744	0.895143	0.000104866	0.00398637	0.000579564	0	0.000186072	0.000239297	0.000406602	8.09305e-05	0	0	0.0261221	0	0.487622	0.480797	0.0030778	0.000221832	0.0665548	0	0.00488362	0.873791	0	0.0349936	0	0	0	0
	Thyroid	0.00131966	0	0	0	0.00425207	0	0	0	0.130759	0.533791	0	0	0	0	0	0	0	0	0	0	0	0	0	0	0	0	0	0
Tumor	Bladder	0.000485346	0	0.313053	0.00109089	0.0303829	0	0.000129105	0	0.00501543	0.000358756	0	0	0.000412674	0.767462	0	0	0	0.00128264	0	0	0	0	0.00156768	0.129036	0	0	0	0
	Breast	0.0034266	0	0.00254255	0.000105401	0.172155	0	0.000816358	0.000207211	0.00573766	0.0399763	0	0	0.00683943	0	0	0	0	0.884375	0	0	0	0	0	0.0114346	0	0	0	0
	Colorectal	0.000496587	0	0.00188183	0.0263236	0.0183116	0	0.305003	0.00330322	0.0702209	0.00436932	0	0	0.000656805	0	0	0.0003454	0	0.000408286	0.000345544	0	0	0	0	0.0315956	0	0	0	0
	Gastric	0.000710557	0	0.00859584	0.166431	0.0215592	0	0.223822	0.019556	0.0583591	0.00277076	0.000153106	0	0.00211457	0.000694303	0	0.00185335	0	0	0.000370824	0.00100038	0	0.000918024	0	0.106938	0	0	0	0
	Intrahepatic duct	0.0114637	0.00228309	0.382708	0.00498702	0.0478308	0	0.000655787	0.000527106	0.0086777	0.000332767	0.000136596	0	0.56169	0.0125952	0	0.0092596	0	0.00899091	0	0	0	0.00900935	0.00119445	0.0395588	0	0	0	0
	Lung_1	0.00230075	0	0.0417495	0.00183118	0.0727844	0	0.000746473	0.000208695	0.00921971	0.000529357	0.0214976	0.156282	0.00105816	0.00214594	0	0	0	0.000967318	0	0	0	0	0.142466	0.0253361	0.0302065	0	0	0
	Lung_2	0.000742836	0	0.0327376	0.000911847	0.0154741	0	8.57795e-05	0	0.0010804	0.000101045	0.0233169	0.524389	0.00250881	6.75204e-05	0	0	0	0.000894817	0	0	0	0	0.190612	0.0467983	0.0174641	0	0	0
	Ovarian	0.0275351	7.52828e-05	0.00633409	0.000291753	0.230352	0	0.00164126	0.000401497	0.0121281	0.00237951	0.00044591	0	0.241688	0.000449357	0	0.000359849	0	0.0531707	0	0	0	0	0.00259948	0.0531741	0	0	0	0
	Pancreatic_1	0.00403024	0.0977661	0.0310153	0.247723	0.0164486	0	0.0377341	0.00372742	0.00843292	0.000795079	0.000200402	0	0.0218839	0.000969365	0.105645	0.10111	0.00106923	0.00527626	0.0606719	0	0.00174532	0.0439789	0.00105144	0.0856902	0	0	0	0
	Pancreatic_2	0.00117586	0.00359317	0.0245078	0.524378	0.0256792	0	0.0138669	0.00684395	0.0184586	0.000352707	0	0	0.00653201	0.000765976	0.00215603	0.0220825	0.000314378	0.00290033	0.00184097	0	0	0.0151919	0.00443109	0.0345299	0	0	0	0
	Prostate_1	0.0011834	0	0.00771859	0.000600617	0.0116509	0.806883	6.12098e-05	4.9199e-05	0.0262307	0.0055242	0.000127496	0	0.00258261	0.000192722	0	0	0	0.00145947	0	0	0	0	0	0.00217196	0	0.651461	1	0.913799
	Prostate_2	0.00186288	0	0.0523122	0.00273136	0.0460181	0.186834	0	0.000413053	0.0244864	0.00679851	0	0	0.0256247	0.000809008	0	0	0	0.0153163	0	0	0	0	0.00468002	0.00911744	0	0.348539	0	0.0862008
	Thyroid	0.929571	0	0.00460067	0.000485467	0.0189323	0	0.000339255	0.000272685	0.00630649	0.00593299	0.00185495	0.000658186	0.0401771	0.000400562	0	0	0	0.00707795	0	0	0	0.000529632	0.0123584	0.136181	0.00246678	0	0	0
Sum （ratio）		1	1	1	1	1	1	1	1	1	1	1	1	1	1	1	1	1	1	1	1	1	1	1	1	1	1	1	1

## Sheet: supplementary data 6
Supplementary data file 6. Differentially expressed genes between CAFs and NFs
Gene	P_val	avg_log2FC	pct.1	pct.2	P_val_adj	Cluster		gene	P_val	avg_log2FC	pct.1	pct.2	P_val_adj	Cluster
RGS5	0	3.37376	0.363	0.045	0	CAF		CXCL8	0	3.91387	0.395	0.102	0	NF
ACTA2	0	2.61045	0.704	0.164	0	CAF		MT-RNR2	0	3.67966	0.6	0.039	0	NF
TAGLN	0	2.6091	0.771	0.229	0	CAF		MT-RNR1	0	3.34231	0.544	0.036	0	NF
MYL9	0	2.38195	0.831	0.249	0	CAF		LINC00152	0	2.72607	0.31	0.19	0	NF
NDUFA4L2	0	2.37567	0.339	0.027	0	CAF		MTATP6P1	0	2.52189	0.295	0.022	0	NF
COL1A1	0	2.3535	0.764	0.464	0	CAF		PLA2G2A	0	2.37981	0.338	0.11	0	NF
MMP11	0	2.2925	0.253	0.023	0	CAF		SOD2	0	2.36495	0.513	0.384	0	NF
IGFBP7	0	2.12801	0.934	0.51	0	CAF		CXCL2	0	1.90926	0.277	0.15	0	NF
CRIP1	0	1.92756	0.378	0.052	0	CAF		MGST1	0	1.88891	0.316	0.2	0	NF
CALD1	0	1.90195	0.923	0.338	0	CAF		ANXA1	0	1.72698	0.557	0.599	0	NF
TPM2	0	1.8857	0.809	0.259	0	CAF		SELK	0	1.71396	0.312	0.251	0	NF
BGN	0	1.88165	0.755	0.144	0	CAF		EFEMP1	0	1.64243	0.398	0.306	0	NF
MYH11	0	1.77364	0.252	0.036	0	CAF		CCL2	0	1.61512	0.389	0.315	0	NF
TPM1	0	1.7298	0.74	0.2	0	CAF		SEPP1	0	1.44371	0.4	0.27	0	NF
CTHRC1	0	1.71798	0.418	0.097	0	CAF		IGHA1	0	1.41357	0.147	0.314	0	NF
NOTCH3	0	1.68805	0.394	0.021	0	CAF		S100A10	0	1.36487	0.637	0.602	0	NF
COL1A2	0	1.63234	0.811	0.567	0	CAF		FTL	0	1.30073	0.997	0.967	0	NF
ADIRF	0	1.59089	0.636	0.325	0	CAF		APOD	0	1.15563	0.463	0.325	0	NF
COL3A1	0	1.54449	0.762	0.448	0	CAF		DCN	0	1.02626	0.896	0.719	0	NF
ATP5F1E	0	1.53073	0.423	0.075	0	CAF		IGKC	0	0.979466	0.262	0.52	0	NF
SELENOM	0	1.50534	0.398	0.061	0	CAF		IGLC2	0	0.907878	0.136	0.303	0	NF
ITGB1	0	1.50091	0.743	0.166	0	CAF		RPL31	0	0.890203	0.888	0.932	0	NF
PDGFRB	0	1.49031	0.554	0.085	0	CAF		ATP5E	0	0.882913	0.496	0.417	0	NF
PPP1R14A	0	1.48904	0.399	0.093	0	CAF		RPS29	0	0.814448	0.859	0.918	0	NF
H3F3A	0	1.48115	0.806	0.207	0	CAF		MGP	0	0.694556	0.818	0.812	0	NF
COL18A1	0	1.47672	0.516	0.093	0	CAF		EIF1	0	0.688677	0.813	0.909	0	NF
COL4A2	0	1.47312	0.482	0.071	0	CAF		CD44	0	0.650211	0.2	0.373	0	NF
SFRP2	0	1.45436	0.414	0.188	0	CAF		RPS27	0	0.617757	0.97	0.98	0	NF
FRZB	0	1.38561	0.386	0.041	0	CAF		RAB7A	0	0.611924	0.252	0.495	0	NF
COL6A2	0	1.3603	0.789	0.295	0	CAF		RPL21	0	0.60402	0.922	0.952	0	NF
CAVIN3	0	1.36028	0.316	0.029	0	CAF		SNRPG	0	0.597611	0.272	0.519	0	NF
COL4A1	0	1.35778	0.46	0.09	0	CAF		GPNMB	0	0.592386	0.196	0.375	0	NF
MCAM	0	1.35183	0.257	0.014	0	CAF		A2M	0	0.584743	0.224	0.556	0	NF
AEBP1	0	1.35094	0.632	0.201	0	CAF		TUBA1C	0	0.569413	0.141	0.287	0	NF
SOD3	0	1.34097	0.585	0.149	0	CAF		HIGD1A	0	0.552554	0.128	0.258	0	NF
FLNA	0	1.34019	0.624	0.13	0	CAF		RPS14	0	0.545432	0.905	0.96	0	NF
POSTN	0	1.3389	0.312	0.069	0	CAF		ARF4	0	0.529872	0.305	0.553	0	NF
ELOB	0	1.31362	0.387	0.058	0	CAF		RPS17	0	0.529745	0.693	0.81	0	NF
TINAGL1	0	1.31184	0.289	0.026	0	CAF		ROMO1	0	0.527002	0.255	0.502	0	NF
FN1	0	1.30157	0.677	0.313	0	CAF		CYBRD1	0	0.523546	0.215	0.414	0	NF
SFRP4	0	1.28521	0.267	0.088	0	CAF		SLIRP	0	0.513673	0.253	0.511	0	NF
COL5A2	0	1.2761	0.511	0.111	0	CAF		POMP	0	0.513129	0.345	0.638	0	NF
IGFBP2	0	1.25797	0.301	0.055	0	CAF		RPL30	0	0.512553	0.82	0.93	0	NF
ACTB	0	1.25486	0.965	0.602	0	CAF		RPL34	0	0.504885	0.937	0.971	0	NF
ATP5MC2	0	1.25475	0.38	0.058	0	CAF		SNRPE	0	0.50417	0.264	0.494	0	NF
ATP5MG	0	1.25375	0.39	0.063	0	CAF		NOP10	0	0.497715	0.239	0.503	0	NF
MALAT1	0	1.23892	0.965	0.577	0	CAF		MT-ATP6	0	0.484618	0.931	0.948	0	NF
HES4	0	1.22015	0.333	0.025	0	CAF		LAMP2	0	0.48322	0.16	0.339	0	NF
ASPN	0	1.20961	0.369	0.079	0	CAF		PNRC2	0	0.480002	0.157	0.302	0	NF
SELENOW	0	1.20271	0.343	0.042	0	CAF		PRDX4	0	0.479416	0.201	0.402	0	NF
ATP5ME	0	1.20081	0.369	0.054	0	CAF		MAT2A	0	0.474901	0.152	0.317	0	NF
MYLK	0	1.19685	0.454	0.084	0	CAF		SEC61G	0	0.47173	0.364	0.647	0	NF
SPARCL1	0	1.19079	0.741	0.354	0	CAF		DAD1	0	0.465954	0.33	0.608	0	NF
LHFPL6	0	1.18209	0.293	0.03	0	CAF		DBI	0	0.465637	0.272	0.565	0	NF
ATP5MD	0	1.17577	0.353	0.048	0	CAF		IL1R1	0	0.465587	0.12	0.251	0	NF
APOE	0	1.17243	0.417	0.15	0	CAF		UBE2D3	0	0.460624	0.307	0.579	0	NF
MAP1B	0	1.1578	0.471	0.093	0	CAF		NDUFA1	0	0.452135	0.341	0.638	0	NF
CAVIN1	0	1.14574	0.321	0.038	0	CAF		TMSB10	0	0.450781	0.918	0.952	0	NF
IGFBP4	0	1.12971	0.683	0.23	0	CAF		HNRNPC	0	0.449898	0.314	0.59	0	NF
MMP14	0	1.12335	0.446	0.101	0	CAF		IL6ST	0	0.449711	0.197	0.402	0	NF
MYH9	0	1.09867	0.553	0.109	0	CAF		YPEL5	0	0.447593	0.152	0.316	0	NF
COL5A1	0	1.08296	0.426	0.09	0	CAF		KLF10	0	0.444721	0.122	0.262	0	NF
CRIP2	0	1.08131	0.469	0.074	0	CAF		SEC61B	0	0.443925	0.359	0.654	0	NF
SEM1	0	1.08096	0.343	0.047	0	CAF		ANXA5	0	0.440173	0.396	0.666	0	NF
HOPX	0	1.07944	0.286	0.031	0	CAF		SNRPD1	0	0.436653	0.19	0.399	0	NF
VCAN	0	1.05967	0.459	0.124	0	CAF		C8orf59	0	0.430827	0.198	0.419	0	NF
CSRP2	0	1.04929	0.361	0.07	0	CAF		COPS9	0	0.428617	0.127	0.276	0	NF
DSTN	0	1.04768	0.828	0.388	0	CAF		RPL35A	0	0.42488	0.837	0.941	0	NF
NEAT1	0	1.04564	0.836	0.372	0	CAF		CD59	0	0.424282	0.387	0.662	0	NF
COL12A1	0	1.04505	0.335	0.084	0	CAF		RPL7	0	0.420273	0.854	0.932	0	NF
TIMP3	0	1.02105	0.683	0.248	0	CAF		RPL22L1	0	0.414697	0.19	0.382	0	NF
ATP5MPL	0	1.01218	0.339	0.051	0	CAF		UFM1	0	0.414424	0.131	0.29	0	NF
C11orf96	0	0.994662	0.452	0.162	0	CAF		HNRNPH3	0	0.411106	0.194	0.408	0	NF
PTMS	0	0.990112	0.66	0.176	0	CAF		HSPA9	0	0.407922	0.146	0.302	0	NF
MEF2C	0	0.98854	0.291	0.041	0	CAF		COX7B	0	0.406838	0.308	0.613	0	NF
NOP53	0	0.985989	0.34	0.055	0	CAF		LAMTOR5	0	0.402959	0.263	0.541	0	NF
LPP	0	0.985315	0.515	0.106	0	CAF		GADD45A	0	0.401881	0.143	0.295	0	NF
ATP5PF	0	0.97934	0.326	0.045	0	CAF		CLK1	0	0.401153	0.167	0.338	0	NF
MFGE8	0	0.967337	0.667	0.191	0	CAF		H2AFZ	0	0.397767	0.312	0.573	0	NF
ISG15	0	0.957073	0.426	0.092	0	CAF		MRPL18	0	0.393899	0.146	0.33	0	NF
RPL17	0	0.954739	0.681	0.223	0	CAF		CTSB	0	0.39294	0.277	0.538	0	NF
ACTN1	0	0.952172	0.492	0.093	0	CAF		RPS19	0	0.391614	0.88	0.961	0	NF
COL6A3	0	0.947203	0.597	0.245	0	CAF		AMD1	0	0.389246	0.125	0.255	0	NF
PTMA	0	0.941743	0.945	0.652	0	CAF		PDCD5	0	0.385852	0.186	0.414	0	NF
ATP5F1D	0	0.941345	0.315	0.042	0	CAF		SNRPD2	0	0.383734	0.387	0.686	0	NF
NBL1	0	0.937911	0.55	0.181	0	CAF		CLDND1	0	0.383603	0.115	0.25	0	NF
PALLD	0	0.917337	0.497	0.107	0	CAF		SLC3A2	0	0.380205	0.15	0.293	0	NF
LBH	0	0.909321	0.364	0.064	0	CAF		HSBP1	0	0.378678	0.267	0.546	0	NF
COL6A1	0	0.907647	0.7	0.283	0	CAF		MRPL33	0	0.37761	0.229	0.493	0	NF
ATP5MF	0	0.893101	0.303	0.041	0	CAF		EIF3M	0	0.374082	0.207	0.401	0	NF
CHCHD10	0	0.888	0.435	0.08	0	CAF		RPS27A	0	0.370985	0.88	0.954	0	NF
THBS2	0	0.887393	0.378	0.11	0	CAF		NUCB2	0	0.367212	0.155	0.323	0	NF
ATP5F1B	0	0.882212	0.283	0.037	0	CAF		CREG1	0	0.366693	0.128	0.271	0	NF
ATP5PO	0	0.878056	0.302	0.042	0	CAF		CNIH4	0	0.364444	0.135	0.313	0	NF
ATP5MC3	0	0.876578	0.301	0.042	0	CAF		ZFAND5	0	0.362851	0.248	0.493	0	NF
PDLIM7	0	0.867038	0.438	0.075	0	CAF		YWHAZ	0	0.36272	0.263	0.559	0	NF
TGFB1I1	0	0.86482	0.437	0.078	0	CAF		GNG5	0	0.361405	0.26	0.547	0	NF
ITGA1	0	0.857978	0.311	0.032	0	CAF		ATP6V0E1	0	0.359368	0.366	0.665	0	NF
TRIR	0	0.857712	0.303	0.043	0	CAF		POLR2L	0	0.357682	0.383	0.682	0	NF
ANTXR1	0	0.852523	0.395	0.078	0	CAF		NDUFB6	0	0.35276	0.167	0.389	0	NF
GAS6	0	0.841914	0.4	0.085	0	CAF		YWHAG	0	0.352269	0.108	0.281	0	NF
2021-09-04	0	0.840959	0.255	0.021	0	CAF		TCP1	0	0.350221	0.156	0.333	0	NF
EIF4A1	0	0.840678	0.561	0.164	0	CAF		FKBP7	0	0.347837	0.121	0.286	0	NF
TCF4	0	0.822539	0.556	0.142	0	CAF		EMP3	0	0.347723	0.292	0.527	0	NF
SULF1	0	0.818984	0.3	0.063	0	CAF		BTG3	0	0.341127	0.133	0.292	0	NF
HLA-C	0	0.813604	0.81	0.364	0	CAF		SNU13	0	0.33626	0.251	0.509	0	NF
THY1	0	0.804667	0.54	0.164	0	CAF		COX6C	0	0.334498	0.449	0.764	0	NF
RAC1	0	0.803468	0.685	0.207	0	CAF		COPS8	0	0.333571	0.133	0.314	0	NF
SPARC	0	0.801558	0.87	0.545	0	CAF		CNBP	0	0.333303	0.328	0.618	0	NF
NR2F2	0	0.798889	0.448	0.115	0	CAF		UBL5	0	0.332339	0.411	0.725	0	NF
TPPP3	0	0.796848	0.293	0.054	0	CAF		PFDN2	0	0.331246	0.186	0.434	0	NF
EMILIN1	0	0.79591	0.427	0.103	0	CAF		WDR83OS	0	0.331045	0.28	0.562	0	NF
ATP5PD	0	0.79256	0.278	0.034	0	CAF		PDGFRA	0	0.330812	0.163	0.297	0	NF
IGHG4	0	0.792088	0.263	0.061	0	CAF		CNIH1	0	0.330599	0.167	0.368	0	NF
HLA-A	0	0.779228	0.842	0.404	0	CAF		NME1	0	0.330051	0.123	0.296	0	NF
ARL6IP4	0	0.774475	0.578	0.165	0	CAF		GSTO1	0	0.329588	0.207	0.458	0	NF
CRISPLD2	0	0.772502	0.519	0.138	0	CAF		SLC2A3	0	0.32731	0.142	0.313	0	NF
NEXN	0	0.770754	0.376	0.066	0	CAF		NDUFB1	0	0.32725	0.281	0.587	0	NF
CLEC11A	0	0.764136	0.456	0.097	0	CAF		ATP1B3	0	0.326244	0.196	0.399	0	NF
TGFBI	0	0.762287	0.349	0.074	0	CAF		IFNGR1	0	0.321773	0.119	0.262	0	NF
SYNPO2	0	0.75611	0.29	0.061	0	CAF		SOD1	0	0.320432	0.371	0.685	0	NF
FILIP1L	0	0.753528	0.437	0.108	0	CAF		MAGOH	0	0.319648	0.129	0.289	0	NF
NDUFA13	0	0.750603	0.624	0.186	0	CAF		SPTSSA	0	0.316602	0.162	0.382	0	NF
ATP5IF1	0	0.736889	0.269	0.037	0	CAF		HNRNPA2B1	0	0.314482	0.41	0.729	0	NF
NUCKS1	0	0.736035	0.674	0.216	0	CAF		NUPR1	0	0.313085	0.368	0.651	0	NF
2021-09-11	0	0.735933	0.436	0.079	0	CAF		MORF4L2	0	0.31122	0.275	0.545	0	NF
SPON2	0	0.73038	0.415	0.11	0	CAF		SRSF7	0	0.309776	0.233	0.493	0	NF
SELENOK	0	0.730012	0.279	0.042	0	CAF		SGCE	0	0.308723	0.152	0.309	0	NF
CTGF	0	0.729039	0.494	0.233	0	CAF		SEC62	0	0.307113	0.353	0.676	0	NF
UACA	0	0.725307	0.327	0.06	0	CAF		SQSTM1	0	0.306882	0.29	0.557	0	NF
HTRA1	0	0.720478	0.44	0.133	0	CAF		MCL1	0	0.305491	0.276	0.537	0	NF
MXRA5	0	0.715	0.295	0.054	0	CAF		TGFBR2	0	0.305265	0.104	0.27	0	NF
2021-09-07	0	0.713431	0.692	0.24	0	CAF		NDUFS5	0	0.305236	0.409	0.728	0	NF
ZBTB20	0	0.710744	0.447	0.114	0	CAF		FKBP11	0	0.305183	0.106	0.252	0	NF
MXRA8	0	0.708641	0.48	0.133	0	CAF		UQCRQ	0	0.303554	0.375	0.7	0	NF
CSRP1	0	0.708387	0.468	0.137	0	CAF		LSM3	0	0.30264	0.184	0.421	0	NF
TNS1	0	0.700741	0.333	0.05	0	CAF		SAP18	0	0.301378	0.325	0.645	0	NF
ATP5F1C	0	0.697312	0.253	0.032	0	CAF		NFKBIZ	0	0.288111	0.139	0.264	0	NF
HMGN2	0	0.6887	0.615	0.179	0	CAF		S100A16	0	0.287425	0.155	0.325	0	NF
MFAP2	0	0.685379	0.272	0.041	0	CAF		CCNL1	0	0.287224	0.229	0.446	0	NF
POLR2F	0	0.679534	0.45	0.109	0	CAF		PRDX3	0	0.283169	0.148	0.334	0	NF
RTRAF	0	0.675637	0.25	0.032	0	CAF		NDUFA6	0	0.281004	0.177	0.433	0	NF
PPP1R12A	0	0.673013	0.412	0.089	0	CAF		SSR4	0	0.279099	0.353	0.675	0	NF
COL8A1	0	0.672715	0.302	0.09	0	CAF		MCFD2	0	0.276164	0.103	0.254	0	NF
ZFHX3	0	0.671151	0.308	0.038	0	CAF		REEP5	0	0.27593	0.193	0.452	0	NF
ISYNA1	0	0.670543	0.252	0.052	0	CAF		SAR1A	0	0.275752	0.146	0.355	0	NF
TYMP	0	0.668985	0.407	0.076	0	CAF		MYL12B	0	0.27296	0.42	0.727	0	NF
FBXO32	0	0.66871	0.291	0.066	0	CAF		COX7A2	0	0.272201	0.42	0.734	0	NF
PMEPA1	0	0.667577	0.328	0.042	0	CAF		LDHB	0	0.270717	0.306	0.587	0	NF
PGAM1	0	0.665278	0.483	0.11	0	CAF		UGP2	0	0.268876	0.18	0.407	0	NF
EHD2	0	0.66418	0.364	0.064	0	CAF		PSENEN	0	0.267846	0.116	0.281	0	NF
OAZ2	0	0.663582	0.429	0.112	0	CAF		RAB1A	0	0.267236	0.209	0.48	0	NF
SELENOF	0	0.663239	0.251	0.038	0	CAF		HLA-E	0	0.266295	0.308	0.616	0	NF
SUMO2	0	0.663224	0.781	0.311	0	CAF		SF3B6	0	0.263805	0.241	0.517	0	NF
CHURC1	0	0.661595	0.439	0.102	0	CAF		MAPRE1	0	0.263078	0.102	0.265	0	NF
RAB31	0	0.65984	0.387	0.078	0	CAF		PPP2CA	0	0.260549	0.111	0.27	0	NF
GABARAP	0	0.654865	0.386	0.087	0	CAF		B2M	0	0.258858	0.973	0.985	0	NF
ACTN4	0	0.652024	0.42	0.098	0	CAF		SFPQ	0	0.255769	0.188	0.428	0	NF
CCDC85B	0	0.649494	0.461	0.122	0	CAF		ARL6IP1	0	0.255569	0.185	0.378	0	NF
GOLIM4	0	0.649341	0.368	0.067	0	CAF		PLAT	0	0.255193	0.139	0.32	0	NF
LOXL1	0	0.647995	0.276	0.036	0	CAF		ILF2	0	0.255098	0.14	0.331	0	NF
C1QTNF1	0	0.647238	0.26	0.037	0	CAF		PLSCR1	0	0.253708	0.114	0.275	0	NF
CEBPD	0	0.646138	0.526	0.189	0	CAF		SNRPF	0	0.253439	0.193	0.452	0	NF
PRRX1	0	0.645583	0.396	0.074	0	CAF		C14orf119	0	0.252918	0.098	0.253	0	NF
RPL41	0	0.644964	0.956	0.758	0	CAF		CCT4	0	0.252638	0.173	0.372	0	NF
MSRB3	0	0.640459	0.329	0.044	0	CAF		PPIB	0	0.252151	0.432	0.729	0	NF
SELENOS	0	0.640452	0.25	0.037	0	CAF		SSBP1	0	0.25186	0.204	0.471	0	NF
VMP1	0	0.637624	0.615	0.224	0	CAF		HSPA5	7.61822e-308	0.508789	0.306	0.519	3.20826e-303	NF
CCND1	0	0.635798	0.257	0.031	0	CAF		SH3BGRL3	2.50215e-306	0.56336	0.366	0.628	1.05373e-301	NF
TLN1	0	0.635161	0.422	0.088	0	CAF		SRPX	1.62701e-301	0.481838	0.154	0.292	6.85182e-297	NF
HIST1H4C	0	0.62893	0.334	0.091	0	CAF		PEA15	4.7608e-301	0.694372	0.145	0.278	2.00491e-296	NF
NENF	0	0.628523	0.539	0.156	0	CAF		GLRX	1.21634e-296	0.796408	0.131	0.258	5.12239e-292	NF
EEF1A1	0	0.628208	0.963	0.789	0	CAF		RPL27A	2.91244e-295	0.341494	0.838	0.937	1.22652e-290	NF
MARCKS	0	0.627045	0.458	0.12	0	CAF		SUB1	1.99937e-294	0.617394	0.382	0.654	8.41994e-290	NF
C9orf16	0	0.626144	0.49	0.114	0	CAF		TXN	9.98482e-294	1.97203	0.554	0.666	4.20491e-289	NF
EPS8	0	0.622984	0.362	0.08	0	CAF		TCEB1	5.7326e-292	1.7893	0.288	0.23	2.41417e-287	NF
YBX1	0	0.622555	0.774	0.332	0	CAF		PLPP3	9.17232e-291	0.44977	0.186	0.329	3.86274e-286	NF
RGS16	0	0.616208	0.261	0.065	0	CAF		BEX3	2.76582e-289	0.473425	0.169	0.315	1.16477e-284	NF
IGFBP5	0	0.614746	0.599	0.289	0	CAF		SOCS3	8.27584e-285	0.471172	0.235	0.404	3.4852e-280	NF
RRBP1	0	0.6128	0.475	0.116	0	CAF		TMEM176B	2.17355e-280	0.262002	0.228	0.375	9.15346e-276	NF
PPDPF	0	0.612759	0.727	0.281	0	CAF		TGIF1	6.67418e-279	0.388667	0.137	0.254	2.8107e-274	NF
AXL	0	0.612384	0.375	0.072	0	CAF		HES1	1.71136e-277	1.21761	0.193	0.345	7.20704e-273	NF
CCNI	0	0.611645	0.715	0.277	0	CAF		ADH1B	3.7399e-277	1.30259	0.256	0.183	1.57499e-272	NF
PTEN	0	0.610182	0.387	0.076	0	CAF		GLUL	4.72104e-277	0.537818	0.281	0.481	1.98817e-272	NF
NDUFV2	0	0.607694	0.458	0.116	0	CAF		SLC38A2	2.69293e-273	0.665371	0.245	0.423	1.13407e-268	NF
DKK3	0	0.604951	0.401	0.073	0	CAF		LDHA	7.02743e-272	0.480522	0.408	0.682	2.95946e-267	NF
HCFC1R1	0	0.603952	0.535	0.148	0	CAF		RBP1	9.79385e-270	0.683997	0.188	0.335	4.12448e-265	NF
SPATS2L	0	0.601082	0.439	0.111	0	CAF		HSPE1	3.85366e-269	1.95551	0.501	0.572	1.62289e-264	NF
LTBP1	0	0.594314	0.316	0.055	0	CAF		RPL36	1.93608e-267	0.35007	0.804	0.935	8.15343e-263	NF
GGT5	0	0.590982	0.301	0.049	0	CAF		RPS18	2.22174e-266	0.332346	0.909	0.971	9.35642e-262	NF
PHLDA2	0	0.588753	0.309	0.076	0	CAF		LGALS3	5.84521e-266	0.414091	0.366	0.601	2.46159e-261	NF
EID1	0	0.588348	0.744	0.286	0	CAF		SAT1	1.87562e-264	1.09925	0.555	0.65	7.8988e-260	NF
CSNK1A1	0	0.587838	0.454	0.118	0	CAF		CACYBP	1.36618e-260	0.656048	0.169	0.299	5.75339e-256	NF
PDLIM3	0	0.584631	0.395	0.103	0	CAF		S100A13	6.54774e-251	0.475806	0.331	0.534	2.75745e-246	NF
CPE	0	0.582283	0.493	0.169	0	CAF		OLFML3	1.03981e-250	0.503265	0.22	0.369	4.37896e-246	NF
CD151	0	0.582049	0.574	0.178	0	CAF		CYB5A	4.30469e-249	0.573306	0.206	0.354	1.81283e-244	NF
CHPF	0	0.581198	0.316	0.084	0	CAF		THBS1	2.37915e-247	0.579418	0.241	0.41	1.00193e-242	NF
ROCK1	0	0.580877	0.366	0.074	0	CAF		CFH	3.20215e-247	0.550801	0.254	0.417	1.34852e-242	NF
FBLIM1	0	0.574456	0.275	0.039	0	CAF		TMBIM6	1.27205e-242	0.61644	0.376	0.631	5.35697e-238	NF
TSC22D1	0	0.573541	0.632	0.272	0	CAF		COMMD6	1.4564e-236	0.387001	0.428	0.724	6.13332e-232	NF
LMNA	0	0.570881	0.729	0.3	0	CAF		RPL27	3.51938e-229	0.453585	0.713	0.881	1.48212e-224	NF
FXYD1	0	0.568282	0.394	0.131	0	CAF		PABPC1	9.13132e-226	0.327982	0.427	0.708	3.84547e-221	NF
KCNQ1OT1	0	0.565988	0.336	0.109	0	CAF		GSTM3	2.4298e-224	0.570003	0.205	0.346	1.02326e-219	NF
NREP	0	0.561935	0.278	0.044	0	CAF		CFD	5.45041e-222	0.348734	0.341	0.257	2.29533e-217	NF
GTF2I	0	0.561841	0.33	0.065	0	CAF		ATP5C1	6.47403e-222	0.323219	0.149	0.254	2.72641e-217	NF
PLEC	0	0.561485	0.301	0.051	0	CAF		TMEM258	3.84262e-216	0.55216	0.4	0.657	1.61824e-211	NF
CYB5R3	0	0.560857	0.562	0.157	0	CAF		RAN	1.06121e-215	0.821804	0.357	0.592	4.46908e-211	NF
GADD45GIP1	0	0.560534	0.517	0.144	0	CAF		RPS13	3.50217e-208	0.32457	0.774	0.923	1.47487e-203	NF
CYBA	0	0.560279	0.548	0.165	0	CAF		NPC2	1.43776e-207	0.404676	0.39	0.621	6.05485e-203	NF
SH3BGRL	0	0.55941	0.632	0.205	0	CAF		HSPB6	3.33217e-206	0.507146	0.16	0.274	1.40328e-201	NF
PPIC	0	0.558435	0.49	0.132	0	CAF		CRYAB	2.01868e-201	0.927247	0.263	0.427	8.50126e-197	NF
YWHAH	0	0.557615	0.403	0.088	0	CAF		EEF1B2	7.46135e-201	0.300872	0.429	0.715	3.1422e-196	NF
ITGB5	0	0.556048	0.293	0.044	0	CAF		EPB41L4A-AS1	8.44295e-199	0.410384	0.172	0.287	3.55558e-194	NF
HMGB1	0	0.55156	0.812	0.359	0	CAF		DPM1	2.34677e-196	0.751388	0.154	0.264	9.88295e-192	NF
CCDC107	0	0.551487	0.336	0.065	0	CAF		PTP4A1	1.54382e-195	0.698627	0.149	0.257	6.50148e-191	NF
CNN2	0	0.550799	0.349	0.082	0	CAF		ALDOA	5.45134e-191	0.266159	0.301	0.464	2.29572e-186	NF
CBX6	0	0.549271	0.299	0.071	0	CAF		CD55	4.43337e-187	0.466584	0.186	0.299	1.86703e-182	NF
PHLDA1	0	0.54901	0.49	0.166	0	CAF		PRNP	9.00811e-187	0.674779	0.214	0.346	3.79358e-182	NF
TMEM204	0	0.542881	0.258	0.035	0	CAF		CTSC	2.06156e-182	0.836188	0.224	0.366	8.68183e-178	NF
MYO1B	0	0.542787	0.263	0.036	0	CAF		TMA7	3.73564e-181	0.428976	0.484	0.773	1.57319e-176	NF
HLA-B	0	0.542603	0.832	0.471	0	CAF		RPS6	4.03704e-180	0.272883	0.854	0.953	1.70012e-175	NF
SMOC2	0	0.536657	0.325	0.104	0	CAF		UGDH	1.03833e-177	0.809593	0.149	0.252	4.37273e-173	NF
TTC3	0	0.533983	0.473	0.148	0	CAF		CYCS	2.18254e-175	0.773403	0.307	0.494	9.19134e-171	NF
C9orf3	0	0.533375	0.347	0.076	0	CAF		PRDX1	2.37404e-164	0.688434	0.421	0.679	9.9978e-160	NF
TAX1BP3	0	0.533278	0.413	0.103	0	CAF		DUSP1	1.46038e-162	0.252396	0.42	0.632	6.1501e-158	NF
IFI6	0	0.532201	0.438	0.147	0	CAF		PLIN2	9.36721e-162	1.95283	0.255	0.221	3.94481e-157	NF
JAG1	0	0.531995	0.258	0.037	0	CAF		C14orf166	2.49421e-160	0.371996	0.162	0.256	1.05039e-155	NF
INAFM1	0	0.531537	0.292	0.047	0	CAF		RPS20	1.3169e-159	0.352988	0.734	0.897	5.54587e-155	NF
ANXA6	0	0.529807	0.444	0.106	0	CAF		FBLN5	2.73168e-156	0.577598	0.156	0.253	1.15039e-151	NF
PRKCDBP	0	0.528842	0.287	0.103	0	CAF		PPP1R15A	4.71831e-151	0.472459	0.299	0.456	1.98702e-146	NF
DEK	0	0.523812	0.48	0.134	0	CAF		TNFRSF12A	1.61437e-150	0.798171	0.199	0.323	6.79859e-146	NF
MTDH	0	0.52226	0.551	0.168	0	CAF		GEM	4.43167e-149	0.917889	0.217	0.352	1.86631e-144	NF
HSPG2	0	0.519287	0.335	0.068	0	CAF		RPS25	9.76317e-147	0.290726	0.79	0.936	4.11156e-142	NF
PFN1	0	0.515821	0.799	0.388	0	CAF		RPL37	6.06678e-143	0.288573	0.785	0.932	2.5549e-138	NF
WASF2	0	0.514618	0.461	0.122	0	CAF		SDCBP	1.99546e-141	0.811061	0.321	0.506	8.40349e-137	NF
RHOB	0	0.512603	0.517	0.215	0	CAF		RPL23	2.0533e-141	0.45065	0.669	0.87	8.64707e-137	NF
RPS2	0	0.511195	0.92	0.554	0	CAF		RND3	5.21992e-139	0.729212	0.198	0.315	2.19827e-134	NF
XIST	0	0.508645	0.362	0.141	0	CAF		CHMP1B	1.09869e-132	0.798661	0.169	0.268	4.6269e-128	NF
ILK	0	0.508278	0.428	0.107	0	CAF		ATP5B	3.14106e-127	0.422615	0.183	0.275	1.32279e-122	NF
MMP2	0	0.503659	0.507	0.276	0	CAF		HLA-DRA	5.66394e-121	0.832741	0.186	0.286	2.38526e-116	NF
MAP4	0	0.50356	0.376	0.081	0	CAF		OST4	2.02017e-120	0.432447	0.509	0.775	8.50752e-116	NF
SH3PXD2A	0	0.493515	0.278	0.047	0	CAF		MT-ND4	4.95027e-120	0.258409	0.924	0.956	2.08471e-115	NF
IL32	0	0.492239	0.419	0.115	0	CAF		HSPA8	2.63861e-116	0.661506	0.403	0.618	1.1112e-111	NF
SMTN	0	0.489046	0.27	0.047	0	CAF		ATP5G3	1.59465e-115	0.451663	0.208	0.304	6.71556e-111	NF
CNN3	0	0.488976	0.672	0.254	0	CAF		UBB	9.67211e-114	0.693093	0.657	0.833	4.07322e-109	NF
ARPC1B	0	0.487368	0.477	0.119	0	CAF		RPS4Y1	7.88388e-111	0.389596	0.172	0.264	3.32014e-106	NF
ENAH	0	0.485595	0.339	0.069	0	CAF		FTH1	2.34064e-109	0.25421	0.926	0.976	9.85712e-105	NF
TPM4	0	0.484503	0.698	0.289	0	CAF		EIF1B	4.95446e-108	1.02958	0.302	0.464	2.08647e-103	NF
EBF1	0	0.484474	0.266	0.045	0	CAF		LAPTM4A	1.56141e-102	0.253618	0.516	0.786	6.57556e-98	NF
NFIC	0	0.483366	0.475	0.143	0	CAF		MAP1LC3B	8.0718e-99	1.06669	0.261	0.4	3.39928e-94	NF
RBPMS	0	0.482323	0.358	0.095	0	CAF		ATP5L	3.69316e-98	0.901054	0.37	0.375	1.5553e-93	NF
PNISR	0	0.481716	0.595	0.202	0	CAF		MT1E	4.43353e-98	0.646038	0.402	0.609	1.86709e-93	NF
C12orf75	0	0.481485	0.25	0.056	0	CAF		RPS11	4.58854e-95	0.297148	0.721	0.9	1.93237e-90	NF
ARF5	0	0.476584	0.334	0.067	0	CAF		SKP1	7.26537e-94	0.417745	0.496	0.772	3.05966e-89	NF
CD248	0	0.474751	0.277	0.043	0	CAF		CD74	1.47512e-91	0.901265	0.307	0.456	6.21218e-87	NF
CALR	0	0.473943	0.644	0.24	0	CAF		COX7C	2.80371e-89	0.252552	0.533	0.829	1.18073e-84	NF
FKBP8	0	0.472489	0.506	0.155	0	CAF		RPL24	8.23532e-88	0.301089	0.71	0.907	3.46814e-83	NF
ISLR	0	0.471739	0.392	0.131	0	CAF		SNHG8	1.59661e-86	0.739999	0.272	0.41	6.7238e-82	NF
UTRN	0	0.46602	0.275	0.054	0	CAF		SHFM1	1.7779e-84	1.11351	0.333	0.332	7.48725e-80	NF
PHLDA3	0	0.465132	0.255	0.038	0	CAF		NDUFA4	1.80933e-83	0.269591	0.506	0.737	7.61961e-79	NF
NDUFB7	0	0.464394	0.604	0.195	0	CAF		RGS2	2.84112e-79	1.46506	0.279	0.271	1.19648e-74	NF
CAPZB	0	0.463787	0.608	0.206	0	CAF		FGF7	1.90392e-75	0.577839	0.191	0.273	8.01798e-71	NF
VCL	0	0.463233	0.362	0.073	0	CAF		HSP90AA1	7.5198e-72	0.299377	0.542	0.783	3.16681e-67	NF
CEBPB	0	0.463112	0.541	0.188	0	CAF		RPS26	3.51391e-71	0.598423	0.623	0.822	1.47981e-66	NF
MZT2B	0	0.462423	0.529	0.176	0	CAF		C7	4.68111e-66	0.555487	0.281	0.25	1.97136e-61	NF
PRRC2C	0	0.462262	0.453	0.128	0	CAF		H3F3B	1.73925e-62	0.364926	0.707	0.897	7.32451e-58	NF
CERCAM	0	0.461745	0.318	0.064	0	CAF		IFITM2	2.5474e-62	0.425507	0.539	0.792	1.07279e-57	NF
ID3	0	0.459776	0.612	0.282	0	CAF		IER3	2.77865e-59	1.12012	0.32	0.334	1.17017e-54	NF
GUK1	0	0.458956	0.69	0.26	0	CAF		USMG5	4.05489e-59	1.13199	0.309	0.314	1.70764e-54	NF
ANXA11	0	0.457728	0.437	0.12	0	CAF		ERRFI1	9.07135e-59	0.695349	0.194	0.27	3.82022e-54	NF
EFEMP2	0	0.457154	0.452	0.14	0	CAF		ANXA2	5.41437e-55	0.844949	0.548	0.697	2.28015e-50	NF
PXDN	0	0.456495	0.254	0.046	0	CAF		NFKBIA	1.13274e-54	0.500904	0.392	0.568	4.7703e-50	NF
CAV2	0	0.454553	0.375	0.105	0	CAF		PLAUR	5.75813e-54	1.09523	0.175	0.251	2.42492e-49	NF
FAP	0	0.451526	0.267	0.044	0	CAF		UBC	1.9996e-50	0.501984	0.646	0.84	8.42092e-46	NF
MYADM	0	0.450352	0.48	0.142	0	CAF		CDKN1A	2.24203e-50	0.725664	0.27	0.374	9.44185e-46	NF
KANK2	0	0.449083	0.351	0.082	0	CAF		MYC	2.79969e-49	0.712048	0.218	0.299	1.17903e-44	NF
FOXP1	0	0.448725	0.411	0.109	0	CAF		MT1X	1.13559e-47	0.44924	0.369	0.514	4.78232e-43	NF
ARPC1A	0	0.448407	0.407	0.116	0	CAF		HSPH1	1.58508e-47	0.915749	0.192	0.267	6.67526e-43	NF
EIF3L	0	0.447	0.537	0.184	0	CAF		ATP5H	5.46442e-46	0.737485	0.201	0.271	2.30123e-41	NF
ARPC5	0	0.44526	0.542	0.163	0	CAF		NAMPT	1.49292e-44	0.869649	0.221	0.304	6.28713e-40	NF
PTRF	0	0.445208	0.321	0.146	0	CAF		RPS3	5.2243e-39	0.290264	0.75	0.929	2.20011e-34	NF
PDLIM2	0	0.444638	0.435	0.112	0	CAF		TM4SF1	1.03797e-33	0.994485	0.239	0.326	4.37122e-29	NF
LAMB2	0	0.443661	0.351	0.084	0	CAF		MIR4435-2HG	1.72781e-33	1.31163	0.215	0.3	7.27632e-29	NF
ZNF428	0	0.441739	0.396	0.105	0	CAF		ATP5G2	4.58545e-33	0.367319	0.287	0.37	1.93107e-28	NF
NBEAL1	0	0.438804	0.372	0.119	0	CAF		GPX3	7.29877e-33	0.991851	0.318	0.436	3.07373e-28	NF
TNRC6B	0	0.438201	0.34	0.092	0	CAF		ZFP36	2.9132e-28	0.595855	0.484	0.672	1.22684e-23	NF
NUDT4	0	0.436911	0.347	0.092	0	CAF		MT-ND5	5.57484e-27	0.650994	0.601	0.79	2.34773e-22	NF
PPP1CB	0	0.435341	0.485	0.161	0	CAF		C3	1.43244e-26	0.722471	0.319	0.338	6.03243e-22	NF
C4orf48	0	0.434404	0.335	0.074	0	CAF		C1R	4.70857e-25	0.358391	0.495	0.665	1.98292e-20	NF
CDH11	0	0.433869	0.364	0.115	0	CAF		HSPA1B	9.73338e-24	0.60118	0.278	0.357	4.09902e-19	NF
ATRX	0	0.433518	0.415	0.116	0	CAF		HSPD1	3.53808e-23	1.09303	0.324	0.448	1.48999e-18	NF
RALBP1	0	0.432757	0.285	0.061	0	CAF		DNAJB1	2.60876e-22	1.02682	0.37	0.417	1.09863e-17	NF
H2AFJ	0	0.431698	0.507	0.14	0	CAF		HSPA1A	5.02918e-19	0.682365	0.429	0.494	2.11794e-14	NF
DUT	0	0.430149	0.482	0.149	0	CAF		ATP5I	2.20631e-18	0.689454	0.258	0.325	9.29144e-14	NF
ARID5B	0	0.427888	0.56	0.194	0	CAF		MT-ND4L	2.46657e-15	0.298954	0.389	0.503	1.03875e-10	NF
MTHFD2	0	0.427789	0.285	0.06	0	CAF		CREM	4.11378e-15	0.947389	0.209	0.267	1.73244e-10	NF
INHBA	0	0.424964	0.278	0.071	0	CAF		RPL38	7.52184e-15	0.254322	0.665	0.893	3.16767e-10	NF
SRRM2	0	0.421587	0.509	0.165	0	CAF		DNAJA1	2.32476e-14	0.966517	0.358	0.49	9.79027e-10	NF
AKAP13	0	0.420112	0.402	0.099	0	CAF		CLU	2.57389e-12	0.676476	0.378	0.429	1.08394e-07	NF
CTSZ	0	0.419018	0.318	0.066	0	CAF		ZFAS1	1.95461e-11	0.95253	0.457	0.627	8.23147e-07	NF
FKBP10	0	0.418761	0.412	0.101	0	CAF		ATP5J	5.24836e-11	0.938683	0.293	0.323	2.21024e-06	NF
SCAND1	0	0.417764	0.46	0.132	0	CAF		RPL36AL	6.45973e-10	0.649586	0.536	0.775	2.72039e-05	NF
CHMP4A	0	0.414412	0.275	0.063	0	CAF		CTSL	8.3363e-10	1.32347	0.311	0.418	3.51067e-05	NF
MYO1C	0	0.413622	0.284	0.055	0	CAF		ID2	9.55667e-10	1.03407	0.322	0.373	4.0246e-05	NF
NME3	0	0.412016	0.422	0.123	0	CAF		IFITM3	1.57712e-08	0.358346	0.784	0.931	0.000664174	NF
STUB1	0	0.411745	0.37	0.101	0	CAF		SERF2	1.69779e-08	0.309638	0.734	0.922	0.000714989	NF
SORBS3	0	0.411165	0.274	0.057	0	CAF		RPS21	1.3065e-07	0.317242	0.61	0.848	0.00550205	NF
RRAS	0	0.410374	0.272	0.053	0	CAF		TCEB2	2.10819e-07	0.557723	0.31	0.372	0.00887821	NF
TCF25	0	0.410217	0.492	0.148	0	CAF		SERPING1	7.66002e-07	0.53243	0.524	0.741	0.0322587	NF
CHD9	0	0.410168	0.391	0.107	0	CAF		EMP1	1.91099e-06	1.20199	0.303	0.404	0.0804773	NF
TAPBP	0	0.409636	0.344	0.086	0	CAF		CLEC2B	2.06935e-06	1.17406	0.227	0.282	0.0871467	NF
MPRIP	0	0.407849	0.257	0.042	0	CAF		C14orf2	1.56963e-05	0.895372	0.283	0.319	0.661018	NF
NME4	0	0.406701	0.39	0.103	0	CAF		EIF4A3	3.94453e-05	1.19476	0.249	0.313	1	NF
LGALS1	0	0.406584	0.942	0.776	0	CAF		HSP90AB1	6.13014e-05	0.449454	0.528	0.776	1	NF
MRC2	0	0.406501	0.319	0.072	0	CAF		MT2A	0.000110895	0.250402	0.688	0.852	1	NF
FABP5	0	0.40513	0.285	0.078	0	CAF		S100A4	0.000436191	0.44705	0.517	0.671	1	NF
YBX3	0	0.402889	0.542	0.176	0	CAF		MFAP4	0.000514998	0.706799	0.377	0.474	1	NF
RAD23A	0	0.402029	0.434	0.124	0	CAF		ATP5O	0.00107321	0.68784	0.235	0.277	1	NF
CLTB	0	0.400991	0.424	0.125	0	CAF		FOS	0.00209405	0.412404	0.577	0.7	1	NF
GNB2	0	0.398821	0.421	0.114	0	CAF		CXCL12	0.00262159	0.882618	0.264	0.324	1	NF
AURKAIP1	0	0.397403	0.438	0.122	0	CAF		ATP5J2	0.00644531	0.994969	0.25	0.283	1	NF
FUS	0	0.396921	0.589	0.218	0	CAF
C5orf24	0	0.396858	0.295	0.061	0	CAF
NDUFB10	0	0.396206	0.55	0.173	0	CAF
KRTCAP2	0	0.395452	0.482	0.142	0	CAF
COL14A1	0	0.395035	0.398	0.104	0	CAF
SSPN	0	0.394068	0.38	0.108	0	CAF
BBX	0	0.393936	0.362	0.1	0	CAF
VGLL4	0	0.393838	0.312	0.087	0	CAF
VAMP2	0	0.392392	0.518	0.183	0	CAF
SRSF9	0	0.392313	0.392	0.109	0	CAF
TUBA1A	0	0.392285	0.589	0.229	0	CAF
KTN1	0	0.391937	0.54	0.168	0	CAF
PDLIM1	0	0.391907	0.479	0.139	0	CAF
TNFRSF1A	0	0.391457	0.443	0.125	0	CAF
LTBP3	0	0.391248	0.314	0.083	0	CAF
PPFIBP1	0	0.39107	0.286	0.071	0	CAF
MYEOV2	0	0.390923	0.26	0.093	0	CAF
DDX46	0	0.388287	0.335	0.09	0	CAF
MYL6	0	0.386462	0.928	0.695	0	CAF
RPL28	0	0.386098	0.939	0.671	0	CAF
EEF1D	0	0.385299	0.837	0.423	0	CAF
SVIL	0	0.385078	0.289	0.066	0	CAF
CTNNB1	0	0.384067	0.42	0.135	0	CAF
SLC25A6	0	0.383636	0.776	0.365	0	CAF
PRELID1	0	0.38354	0.471	0.141	0	CAF
DDX17	0	0.38074	0.535	0.175	0	CAF
PHF14	0	0.379174	0.33	0.089	0	CAF
ACTG1	0	0.378998	0.887	0.531	0	CAF
RABAC1	0	0.378326	0.669	0.252	0	CAF
FAM3C	0	0.378253	0.382	0.097	0	CAF
BRD4	0	0.377245	0.294	0.062	0	CAF
UBA2	0	0.376718	0.31	0.075	0	CAF
CD9	0	0.376558	0.541	0.191	0	CAF
C12orf57	0	0.376553	0.716	0.295	0	CAF
PCSK7	0	0.375621	0.267	0.067	0	CAF
PDLIM5	0	0.373983	0.37	0.094	0	CAF
DYNC1I2	0	0.373448	0.445	0.119	0	CAF
COX7A1	0	0.373068	0.518	0.153	0	CAF
JTB	0	0.371938	0.516	0.167	0	CAF
REEP3	0	0.37125	0.276	0.049	0	CAF
RAB2A	0	0.370659	0.544	0.172	0	CAF
AKAP9	0	0.370603	0.408	0.126	0	CAF
WDR1	0	0.370387	0.381	0.098	0	CAF
CAP1	0	0.369324	0.489	0.139	0	CAF
ANKRD11	0	0.368396	0.296	0.069	0	CAF
LIMS1	0	0.36821	0.388	0.098	0	CAF
CTTN	0	0.366822	0.348	0.092	0	CAF
PHLDB1	0	0.366773	0.284	0.066	0	CAF
GLG1	0	0.366	0.354	0.092	0	CAF
TACC1	0	0.365727	0.432	0.126	0	CAF
AP2M1	0	0.365286	0.57	0.197	0	CAF
ADAR	0	0.363895	0.293	0.067	0	CAF
HDLBP	0	0.363566	0.425	0.12	0	CAF
FAM114A1	0	0.363091	0.318	0.076	0	CAF
VPS28	0	0.362708	0.51	0.167	0	CAF
COL16A1	0	0.362521	0.25	0.059	0	CAF
SNRNP70	0	0.362192	0.369	0.103	0	CAF
PSMC1	0	0.361775	0.318	0.068	0	CAF
VIM	0	0.361557	0.939	0.707	0	CAF
PLS3	0	0.359949	0.399	0.104	0	CAF
CAMK2N1	0	0.359143	0.266	0.051	0	CAF
RBMS3	0	0.358786	0.265	0.063	0	CAF
RTF1	0	0.358645	0.403	0.119	0	CAF
MRPL41	0	0.356624	0.429	0.115	0	CAF
ARPC4	0	0.356517	0.337	0.086	0	CAF
MLEC	0	0.356297	0.321	0.08	0	CAF
CCPG1	0	0.355271	0.311	0.071	0	CAF
N4BP2L2	0	0.354168	0.583	0.213	0	CAF
FAM50A	0	0.354087	0.276	0.05	0	CAF
TMEM160	0	0.353394	0.293	0.07	0	CAF
UBXN1	0	0.353272	0.475	0.162	0	CAF
EEF2	0	0.352676	0.818	0.403	0	CAF
SNF8	0	0.352343	0.297	0.066	0	CAF
SET	0	0.35027	0.483	0.154	0	CAF
DST	0	0.349871	0.416	0.112	0	CAF
PIN1	0	0.34949	0.343	0.084	0	CAF
CHD4	0	0.348997	0.284	0.063	0	CAF
FAAP20	0	0.347973	0.342	0.093	0	CAF
BAX	0	0.346669	0.359	0.089	0	CAF
TPR	0	0.345055	0.357	0.103	0	CAF
TUBB	0	0.344877	0.653	0.284	0	CAF
PCOLCE	0	0.343401	0.624	0.253	0	CAF
EIF3G	0	0.343349	0.531	0.184	0	CAF
CDC42EP1	0	0.343007	0.261	0.056	0	CAF
CD81	0	0.342867	0.562	0.185	0	CAF
GNAI2	0	0.342277	0.35	0.084	0	CAF
DYNLL1	0	0.341812	0.766	0.358	0	CAF
IFI27	0	0.341685	0.543	0.268	0	CAF
THRAP3	0	0.340935	0.335	0.094	0	CAF
SMARCB1	0	0.340609	0.279	0.069	0	CAF
KMT2E	0	0.340521	0.413	0.125	0	CAF
RBM3	0	0.339448	0.568	0.193	0	CAF
SRRM1	0	0.338741	0.423	0.132	0	CAF
H1FX	0	0.336644	0.262	0.064	0	CAF
RANBP1	0	0.336072	0.463	0.143	0	CAF
ARHGDIB	0	0.336064	0.309	0.089	0	CAF
RSF1	0	0.33585	0.323	0.09	0	CAF
CALU	0	0.334069	0.506	0.157	0	CAF
OSBPL8	0	0.333877	0.331	0.074	0	CAF
MINOS1	0	0.333283	0.594	0.202	0	CAF
NCOR1	0	0.332545	0.356	0.1	0	CAF
TSPO	0	0.331973	0.525	0.173	0	CAF
KIF5B	0	0.331326	0.428	0.121	0	CAF
PTN	0	0.331326	0.296	0.081	0	CAF
CAV1	0	0.329241	0.575	0.25	0	CAF
NDN	0	0.328522	0.344	0.113	0	CAF
TRAPPC1	0	0.327451	0.444	0.133	0	CAF
BCL7C	0	0.326692	0.253	0.052	0	CAF
MAP1LC3A	0	0.325766	0.397	0.118	0	CAF
ZC3H13	0	0.325493	0.297	0.078	0	CAF
PDK4	0	0.324103	0.296	0.151	0	CAF
PGLS	0	0.323672	0.353	0.103	0	CAF
RAB34	0	0.323408	0.428	0.132	0	CAF
PHACTR2	0	0.322763	0.264	0.062	0	CAF
SEC31A	0	0.322721	0.398	0.106	0	CAF
PLXDC2	0	0.32228	0.286	0.073	0	CAF
ERLEC1	0	0.321713	0.358	0.091	0	CAF
EDF1	0	0.321548	0.742	0.319	0	CAF
UBE2E2	0	0.319228	0.272	0.064	0	CAF
RNF213	0	0.318159	0.261	0.057	0	CAF
CKAP4	0	0.31803	0.302	0.063	0	CAF
PLAC9	0	0.317971	0.519	0.194	0	CAF
DLC1	0	0.317935	0.275	0.052	0	CAF
ARID4B	0	0.316383	0.325	0.09	0	CAF
HMG20B	0	0.315962	0.251	0.054	0	CAF
RALY	0	0.31589	0.348	0.09	0	CAF
DYNC1LI2	0	0.314411	0.302	0.074	0	CAF
ARPC2	0	0.314212	0.672	0.279	0	CAF
SSU72	0	0.313927	0.384	0.103	0	CAF
NKTR	0	0.313793	0.338	0.101	0	CAF
TSHZ2	0	0.312837	0.316	0.108	0	CAF
TMED2	0	0.31212	0.564	0.204	0	CAF
PRSS23	0	0.311604	0.426	0.161	0	CAF
PKM	0	0.311514	0.608	0.239	0	CAF
SIVA1	0	0.311268	0.467	0.152	0	CAF
SDF4	0	0.311217	0.405	0.118	0	CAF
DYNC1H1	0	0.310835	0.309	0.075	0	CAF
TCEA1	0	0.310393	0.388	0.11	0	CAF
RPS19BP1	0	0.310099	0.388	0.106	0	CAF
MAF1	0	0.309901	0.333	0.1	0	CAF
RBM25	0	0.308842	0.425	0.127	0	CAF
ZEB1	0	0.307909	0.253	0.05	0	CAF
PCBP2	0	0.307832	0.63	0.239	0	CAF
GCSH	0	0.306847	0.255	0.058	0	CAF
LAMP1	0	0.306259	0.458	0.125	0	CAF
ARGLU1	0	0.306223	0.453	0.153	0	CAF
SSNA1	0	0.304051	0.281	0.068	0	CAF
MPG	0	0.303954	0.365	0.101	0	CAF
ABI2	0	0.30375	0.266	0.062	0	CAF
GCC2	0	0.301045	0.293	0.085	0	CAF
DDR2	0	0.299199	0.361	0.092	0	CAF
CORO1B	0	0.298505	0.257	0.064	0	CAF
NDUFS6	0	0.297255	0.494	0.149	0	CAF
P4HB	0	0.297246	0.58	0.218	0	CAF
JAK1	0	0.297054	0.4	0.114	0	CAF
RAB13	0	0.296699	0.49	0.16	0	CAF
CIRBP	0	0.29638	0.747	0.307	0	CAF
ELN	0	0.29514	0.288	0.073	0	CAF
RSU1	0	0.294845	0.337	0.07	0	CAF
ZNHIT1	0	0.294575	0.5	0.15	0	CAF
RPS28	0	0.294427	0.938	0.7	0	CAF
BSG	0	0.293982	0.657	0.253	0	CAF
TERF2IP	0	0.293103	0.39	0.121	0	CAF
NDUFAF3	0	0.292328	0.455	0.145	0	CAF
NFIB	0	0.292172	0.365	0.126	0	CAF
MPHOSPH8	0	0.291878	0.428	0.139	0	CAF
PHPT1	0	0.291413	0.588	0.209	0	CAF
SF3B2	0	0.291359	0.389	0.119	0	CAF
GOLGA2	0	0.290839	0.253	0.056	0	CAF
EPAS1	0	0.290685	0.364	0.097	0	CAF
MZT2A	0	0.290512	0.389	0.131	0	CAF
C7orf50	0	0.290326	0.28	0.079	0	CAF
MT-ND3	0	0.290191	0.923	0.727	0	CAF
DCTN2	0	0.288278	0.351	0.098	0	CAF
LGALS3BP	0	0.287991	0.606	0.266	0	CAF
SLC44A1	0	0.286613	0.294	0.075	0	CAF
CHMP4B	0	0.286527	0.383	0.113	0	CAF
H2AFY	0	0.286243	0.346	0.099	0	CAF
MSRB2	0	0.285773	0.272	0.073	0	CAF
YIF1A	0	0.284853	0.362	0.098	0	CAF
NGFRAP1	0	0.284106	0.319	0.159	0	CAF
IDS	0	0.283778	0.326	0.084	0	CAF
UBXN4	0	0.283716	0.463	0.15	0	CAF
NDUFS7	0	0.283613	0.424	0.127	0	CAF
SNX3	0	0.283556	0.66	0.265	0	CAF
MIER1	0	0.282942	0.251	0.058	0	CAF
NAP1L1	0	0.282916	0.727	0.325	0	CAF
PRMT2	0	0.282563	0.32	0.089	0	CAF
PDAP1	0	0.281539	0.366	0.102	0	CAF
PPP4C	0	0.281036	0.328	0.088	0	CAF
MVP	0	0.280927	0.317	0.086	0	CAF
DRAP1	0	0.279237	0.498	0.154	0	CAF
C19orf70	0	0.279138	0.467	0.143	0	CAF
EMC10	0	0.279056	0.307	0.089	0	CAF
USP22	0	0.278064	0.251	0.061	0	CAF
PEBP1	0	0.277724	0.688	0.285	0	CAF
RPL13	0	0.277356	0.966	0.766	0	CAF
ASH1L	0	0.277027	0.299	0.087	0	CAF
ISCU	0	0.276804	0.554	0.201	0	CAF
TMEM165	0	0.276773	0.409	0.124	0	CAF
DHX36	0	0.276728	0.318	0.091	0	CAF
TBL1XR1	0	0.275903	0.257	0.065	0	CAF
EI24	0	0.275234	0.33	0.086	0	CAF
SRSF4	0	0.274047	0.327	0.094	0	CAF
PKIG	0	0.273574	0.388	0.113	0	CAF
PBX1	0	0.273261	0.337	0.102	0	CAF
TUBA1B	0	0.273184	0.681	0.327	0	CAF
PSIP1	0	0.273079	0.289	0.093	0	CAF
ZBTB38	0	0.272955	0.296	0.072	0	CAF
EIF3F	0	0.272743	0.567	0.217	0	CAF
CALM1	0	0.27213	0.691	0.297	0	CAF
CAMLG	0	0.272109	0.434	0.148	0	CAF
GOLGA4	0	0.270823	0.303	0.081	0	CAF
GOLGB1	0	0.270366	0.292	0.076	0	CAF
BRI3	0	0.27036	0.33	0.075	0	CAF
ERH	0	0.270067	0.626	0.234	0	CAF
ARL5A	0	0.269708	0.284	0.081	0	CAF
FKBP5	0	0.269683	0.304	0.105	0	CAF
EIF2S3	0	0.269238	0.349	0.112	0	CAF
CYC1	0	0.26862	0.382	0.121	0	CAF
RNH1	0	0.268451	0.486	0.172	0	CAF
LRP10	0	0.268031	0.35	0.103	0	CAF
MRPL55	0	0.267943	0.347	0.099	0	CAF
DPP7	0	0.267523	0.356	0.1	0	CAF
FAM133B	0	0.267506	0.367	0.109	0	CAF
PABPN1	0	0.267152	0.263	0.067	0	CAF
NT5C	0	0.267071	0.283	0.082	0	CAF
ITM2C	0	0.266602	0.405	0.129	0	CAF
SNX6	0	0.266596	0.321	0.081	0	CAF
ALKBH7	0	0.265051	0.391	0.123	0	CAF
NAA10	0	0.264675	0.302	0.076	0	CAF
RPS4X	0	0.264026	0.941	0.647	0	CAF
HSPB1	0	0.263885	0.859	0.532	0	CAF
GTF3A	0	0.263799	0.317	0.082	0	CAF
C19orf53	0	0.26364	0.608	0.226	0	CAF
BAD	0	0.263593	0.315	0.085	0	CAF
LMAN1	0	0.263426	0.375	0.11	0	CAF
MRPS34	0	0.262997	0.288	0.078	0	CAF
JOSD2	0	0.262559	0.277	0.065	0	CAF
NDUFS8	0	0.262116	0.437	0.127	0	CAF
PSMA2	0	0.261919	0.415	0.141	0	CAF
FIS1	0	0.261767	0.528	0.181	0	CAF
MRPL34	0	0.261705	0.304	0.073	0	CAF
CMPK1	0	0.26116	0.34	0.085	0	CAF
HEBP2	0	0.260945	0.27	0.073	0	CAF
HNRNPA3	0	0.26077	0.555	0.194	0	CAF
MIDN	0	0.260688	0.303	0.091	0	CAF
KHDRBS1	0	0.260657	0.405	0.134	0	CAF
DDAH2	0	0.260194	0.446	0.148	0	CAF
NDRG2	0	0.260033	0.296	0.12	0	CAF
TMEM47	0	0.2598	0.254	0.055	0	CAF
CTDSP2	0	0.258324	0.285	0.067	0	CAF
RCN2	0	0.258101	0.379	0.118	0	CAF
PSMC3	0	0.257892	0.389	0.11	0	CAF
RNASEH2C	0	0.257465	0.41	0.124	0	CAF
COPS6	0	0.256498	0.427	0.134	0	CAF
CDC42	0	0.25629	0.567	0.195	0	CAF
BPTF	0	0.255619	0.271	0.072	0	CAF
ARHGDIA	0	0.25556	0.445	0.138	0	CAF
PPIG	0	0.255473	0.427	0.139	0	CAF
ODF2L	0	0.255142	0.261	0.069	0	CAF
DPYSL3	0	0.255042	0.274	0.072	0	CAF
JUN	0	0.254536	0.675	0.394	0	CAF
HNRNPM	0	0.254328	0.417	0.139	0	CAF
PCM1	0	0.254138	0.286	0.087	0	CAF
PAIP1	0	0.253266	0.258	0.065	0	CAF
EIF4G1	0	0.253204	0.252	0.058	0	CAF
TSPAN4	0	0.25301	0.406	0.142	0	CAF
TUFM	0	0.251612	0.427	0.143	0	CAF
THOC2	0	0.250764	0.262	0.07	0	CAF
HMGN1	0	0.250414	0.516	0.198	0	CAF

## Sheet: supplementary data 7
Supplementary data file 7. List of EMT/angiogenesis signature and CREB3L1 regulon genes
EMT Hallmark signature		CREB3L1 downstream target genes		Angiogenesis Hallmark genes
ABI3BP		CIRBP		APOH
ACTA2		RPL41		APP
ADAM12		PRDX5		CCND2
ANPEP		COMMD6		COL3A1
APLP1		MGST3		COL5A2
AREG		PFDN5		CXCL6
BASP1		NDUFA5		FGFR1
BDNF		SMDT1		FSTL1
BGN		ATP6V1G1		ITGAV
BMP1		RPS6		JAG1
CADM1		FIS1		JAG2
CALD1		RPS27		KCNJ8
CALU		COX14		LPL
CAP2		LAMP1		LRPAP1
CAPG		PRDX1		LUM
CCN1		PNKD		MSX1
CCN2		CUTA		NRP1
CD44		RPL12		OLR1
CD59		RPL31		PDGFA
CDH11		MYL12B		PF4
CDH2		CPQ		PGLYRP1
CDH6		ENSA		POSTN
COL11A1		PPIB		PRG2
COL12A1		PHPT1		PTK2
COL16A1		CHMP2A		S100A4
COL1A1		COX7C		SERPINA5
COL1A2		NDUFA1		SLCO2A1
COL3A1		MTCH1		SPP1
COL4A1		SNHG8		STC1
COL4A2		NDUFB7		THBD
COL5A1		NDUFB11		TIMP1
COL5A2		CCNI		TNFRSF21
COL5A3		CMPK1		VAV2
COL6A2		TMED2		VCAN
COL6A3		PARK7		VEGFA
COL7A1		NDUFA11		VTN
COL8A2		CD63
COLGALT1		UBC
COMP		MORF4L1
COPA		ID4
CRLF1		COPZ1
CTHRC1		RPL7A
CXCL1		RPL10A
CXCL12		RAB11B
CXCL6		UFC1
CXCL8		TMEM219
DAB2		SPCS1
DCN		RPL11
DKK1		NDUFC1
DPYSL3		EIF3K
DST		CSDE1
ECM1		RPS9
ECM2		SNX5
EDIL3		RPS12
EFEMP2		CIB1
ELN		RPL6
EMP3		JTB
ENO2		DPM3
FAP		PCNP
FAS		TMED3
FBLN1		SEC61B
FBLN2		SNHG7
FBLN5		RAB18
FBN1		CREG1
FBN2		COX7A2
FERMT2		DAD1
FGF2		ALG5
FLNA		RPL26
FMOD		RAB11A
FN1		RPS26
FOXC2		RPS14
FSTL1		HSBP1
FSTL3		RPL22
FUCA1		VAPA
FZD8		MZT2B
GADD45A		ARF1
GADD45B		RPS15
GAS1		HNRNPK
GEM		RAB1A
GJA1		AKR1A1
GLIPR1		SSU72
GPC1		EEF2
GPX7		UQCR10
GREM1		MRPL55
HTRA1		UNC50
ID2		GABARAP
IGFBP2		FKBP8
IGFBP3		ETFB
IGFBP4		DGCR6L
IL15		MPC1
IL32		MRPL20
IL6		RPS8
INHBA		RPS11
ITGA2		EIF1B
ITGA5		MRPS6
ITGAV		RPS19
ITGB1		RPL7
ITGB3		BCAP29
ITGB5		GNG5
JUN		TMCO1
LAMA1		CAMTA1
LAMA2		LAPTM4A
LAMA3		TMEM147
LAMC1		SBDS
LAMC2		MRPL40
LGALS1		NDUFB10
LOX		CHP1
LOXL1		RHEB
LOXL2		TMED10
LRP1		GUK1
LRRC15		COX4I1
LUM		RPS3A
MAGEE1		RPL23A
MATN2		PPA1
MATN3		ACADVL
MCM7		FAM200B
MEST		RPL27A
MFAP5		MRPL54
MGP		ERP44
MMP1		CNPY2
MMP14		COPE
MMP2		UBXN4
MMP3		ATP6V0B
MSX1		MEAF6
MXRA5		NUCB1
MYL9		U2AF1
MYLK		RPL5
NID2		RPL32
NNMT		DPM2
NOTCH2		LMAN2
NT5E		UBE2D3
NTM		CCNC
OXTR		SRRM1
P3H1		LSM3
PCOLCE		RPL14
PCOLCE2		C19orf53
PDGFRB		COX7B
PDLIM4		GTF2A2
PFN2		TMEM160
PLAUR		ARL5A
PLOD1		RPL18A
PLOD2		RAB2A
PLOD3		TRAPPC3
PMEPA1		ARL6IP4
PMP22		HNRNPA3
POSTN		MACROD1
PPIB		SNX3
PRRX1		SUCLG1
PRSS2		NACA
PTHLH		TECR
PTX3		UQCRH
PVR		OST4
QSOX1		PTGES3
RGS4		LAMTOR2
RHOB		SCAND1
SAT1		RPL37A
SCG2		CAPZA2
SDC1		RAB4A
SDC4		PDAP1
SERPINE1		ECHS1
SERPINE2		KDELR1
SERPINH1		APH1A
SFRP1		PLEKHJ1
SFRP4		EIF4H
SGCB		ARL1
SGCD		MRPL33
SGCG		RAB5C
SLC6A8		MRPS28
SLIT2		ATP1A1
SLIT3		JOSD2
SNAI2		EEF1D
SNTB1		C11orf74
SPARC		FAM3C
SPOCK1		SMIM20
SPP1		AK2
TAGLN		RBM39
TFPI2		RPS18
TGFB1		MRPL27
TGFBI		UQCRC2
TGFBR3		C1orf43
TGM2		VDAC3
THBS1		PTRHD1
THBS2		RPS13
THY1		HMGN2
TIMP1		MLEC
TIMP3		SPG21
TNC		PCBP2
TNFAIP3		CHCHD2
TNFRSF11B		YIPF3
TNFRSF12A		ADK
TPM1		ANAPC13
TPM2		MRPS33
TPM4		HIGD2A
VCAM1		RPL36
VCAN		POLR2E
VEGFA		EIF4B
VEGFC		TSR2
VIM		PPP1R7
WIPF1		C11orf58
WNT5A		DEGS1
		PSMB1
		HSD17B12
		TRAM1
		GDI2
		PSMB7
		DAP
		RNF167
		FOS
		ARF4
		RPL37
		NDUFV2
		VTI1B
		HSP90AB1
		MDH2
		RPLP2
		STAU1
		RPL23
		MRPL23
		PTP4A2
		ARPC3
		TMEM243
		CHMP4B
		UPF3A
		PIGP
		RABAC1
		NDUFS7
		UBE2D2
		DUSP1
		ATP6V1F
		CISD1
		PPP1R2
		CD47
		PPP1CB
		RPS7
		TMEM18
		SF3B5
		AURKAIP1
		RAB10
		PNISR
		TXN
		CD320
		YBX1
		ERH
		PTOV1
		SAR1A
		XBP1
		TMEM87A
		PPIG
		RRAGA
		ACTG1
		EEF1B2
		MANBAL
		ALDOA
		PSMG2
		POLR2C
		DNPH1
		RER1
		SDF2
		M6PR
		UBXN6
		HNRNPF
		TIMM13
		RPL27
		SMIM14
		BOD1
		TIMM17A
		TMEM101
		METTL23
		EMD
		TMED1
		ANAPC15
		PSMD4
		WDR34
		EIF3G
		HNRNPDL
		RAB14
		HCFC1R1
		SCAF11
		MMADHC
		DGUOK
		DNAJB4
		ZNF706
		SNRPC
		NDUFS3
		OXA1L
		EIF5A
		PSMC5
		NSRP1
		BCAS2
		MATR3
		CACYBP
		SET
		FAM133B
		SNRPB2
		LSM14A
		RPSA
		COX11
		MRPL50
		S100A6
		PTPMT1
		MAGEF1
		LYRM4
		RBM8A
		SCFD1
		SRSF1
		SNAPIN
		PGRMC2
		CCDC59
		GMPR2
		KHDRBS1
		TPD52
		PMPCB
		FTL
		SAE1
		DYNC1LI2
		RAD23B
		SF1
		PAIP1
		MVB12A
		PAPOLA
		EIF2A
		SNRPE
		ILF2
		PDCD10
		GLO1
		FDPS
		ZNF580
		SHARPIN
		CCDC12
		COX17
		WASF2
		MRPL4
		CCDC28A
		GUSB
		ARPP19
		RPS20
		UBE2I
		CUEDC2
		COPS6
		ZCCHC17
		ALG13
		ZNHIT3
		MKRN1
		MYL6B
		ZNF32
		AKAP9
		TUFM
		EXOSC7
		RPS2
		GNB2
		PPP1R11
		LITAF
		VPS51
		ARPC4
		OGFOD3
		ACBD6
		MRPL48
		PSMA1
		NCOA4
		TAF12
		EEF1G
		RNPS1
		CLNS1A
		LSM2
		C22orf39
		WTAP
		ISOC2
		RAB6A
		ELP6
		RALBP1
		XRN2
		MRPL14
		RPL8
		SERBP1
		RNF7
		ARF3
		CREB3
		DDX46
		PPP6C
		CCDC90B
		NELFE
		PEMT
		METTL5
		GPR108
		PSMD8
		DCTN2
		TMEM126A
		TMEM99
		SH3YL1
		SLTM
		CCND3
		ECI2
		TPM3
		SIL1
		RPA2
		ERLEC1
		CCNH
		SRSF6
		TSSC4
		TIMMDC1
		C1orf35
		COMMD3
		GTF3C6
		HNRNPH3
		TMEM248
		IDH3G
		PABPC1
		FGFR1OP2
		NUBP2
		SRP19
		FRG1
		GTF2B
		HTATSF1
		TMED9
		PRKAG1
		CLPP
		NMT1
		THRAP3
		COA6
		TCEA2
		STK25
		TOMM5
		MCUR1
		SQSTM1
		STARD7
		FAM173A
		TRIP6
		SRA1
		FNTA
		SEC61G
		ERCC1
		ERI3
		SNRPG
		ANXA11
		ARL14EP
		DYNC2LI1
		SLC25A4
		EIF5B
		ARFIP2
		ETFA
		CARS
		PSMC4
		KDELR2
		RPN1
		RNF145
		S100A11
		RBM25
		AHCY
		CNIH4
		TMEM165
		SLC50A1
		ARFRP1
		TM9SF2
		GTF3A
		NUB1
		NR1H2
		AHCYL1
		CDKN2AIPNL
		TMUB1
		DNAJC1
		TPGS2
		YTHDF2
		PSMC3
		ZNF593
		MPDU1
		AZIN1
		PRPF31
		TFG
		YIPF6
		PSMB2
		ANXA5
		P4HB
		ZSCAN16-AS1
		LSM7
		ADSS
		CDK2AP2
		SEC13
		DARS
		ILVBL
		TBCB
		ZNF511
		COMTD1
		YIF1A
		PSMA5
		LSM10
		WDR1
		USE1
		LTA4H
		NOL7
		MRPL42
		SNF8
		CSTF3
		UFSP2
		EIF2S2
		PDHA1
		SDHAF1
		SMAP1
		ARFGAP3
		ANAPC5
		ERGIC2
		COPB2
		EIF3M
		AUP1
		BABAM1
		MICU2
		CCNL1
		IMPA2
		PRKRA
		RDH14
		GPBP1
		MFAP1
		PFDN6
		COPS4
		AMZ2
		PPP1R15A
		PPIL4
		UBE2V2
		SREK1
		TUBB4B
		PRPSAP1
		PHB
		PUF60
		EIF6
		EIF2AK1
		PDXK
		NUBP1
		BOLA3
		MRPS15
		EIF2B5
		CHIC2
		SNAP29
		MRPL24
		SUGT1
		PARL
		SSBP1
		TMEM115
		CYCS
		KLHDC3
		WBP2
		TMEM109
		BLOC1S6
		HAGH
		HBP1
		SSR1
		ADRM1
		PRPF6
		NUDT9
		ZC3H15
		NUTF2
		ARV1
		ADIRF
		MLST8
		COPB1
		TSG101
		MRPS22
		UBE2J2
		CFL1
		PPIH
		GPANK1
		HMOX2
		CNN2
		SF3B1
		DENR
		DERL1
		MRPS10
		CDC73
		AIP
		CDC40
		CHCHD3
		C5orf24
		STT3B
		TPD52L2
		OLA1
		TMEM60
		PLEKHA3
		ZNRD1
		SRP68
		TMEM222
		TMA16
		ETF1
		CLTC
		RBM3
		CHTOP
		RNASEH2C
		SRPRB
		CYHR1
		MRPL36
		RBM27
		POP7
		DYNC1I2
		TM9SF3
		CNPY3
		GORASP2
		NPM1
		PSMD11
		MCTS1
		MMAB
		OSTC
		MAGOHB
		MAF1
		CCDC47
		TMEM11
		SGTA
		AGPAT2
		SNRNP70
		PSMC2
		MBOAT7
		CNOT2
		UTP18
		B4GALT7
		BCLAF1
		EIF4A3
		THAP9-AS1
		TCEA3
		TAF7
		CLIC2
		TOR1A
		COA1
		WSB1
		NAGK
		NBEAL1
		NUCB2
		LRRC47
		AGA
		MLF1
		C15orf61
		PRRC2C
		PRPF38B
		PSMD3
		AP3D1
		SRSF10
		CCT8
		GOLGA4
		QARS
		LMAN1
		TSEN15
		GCLM
		TMEM242
		DUSP11
		FXR1
		PGP
		CNOT4
		EXOSC1
		SLC30A5
		PTBP1
		MRPL17
		AIMP2
		MCRS1
		FYTTD1
		EGLN2
		SMARCA5
		SF3B2
		RRBP1
		DNAJB6
		TMEM167A
		CLINT1
		COPS7A
		NUP54
		MAGEH1
		BRIX1
		PDIA5
		FUS
		RING1
		MAX
		POLE4
		MGAT1
		PDCD2
		UFL1
		RPL7L1
		SLBP
		IFRD2
		TIPRL
		MRPL3
		SSR3
		CHD9
		RBM7
		ANP32E
		SRP72
		PA2G4
		HSPA9
		TPGS1
		PRMT1
		SCAMP2
		LMNA
		SNRPA1
		GMPPA
		ENY2
		CDC123
		TXNDC9
		PPP1R14C
		PSMD14
		JAGN1
		CDK4
		ALG14
		FASTK
		HNRNPUL1
		RAD50
		IMMP2L
		STX5
		AP2M1
		SNRPD1
		RBFOX2
		RBCK1
		HSP90AA1
		MED8
		SIAH2
		MOB1A
		SNAP23
		DDX50
		TPRKB
		KLF10
		TVP23B
		SRP54
		PPIL1
		CRYZL1
		PRPF40A
		MRPL11
		STIP1
		CCDC82
		CRLS1
		NIPSNAP3A
		SFXN4
		GSPT1
		HNRNPR
		TIMM22
		OSBPL9
		VAMP7
		NFYC
		EIF5
		USO1
		TMEM167B
		GOLT1B
		SEC23A
		AHSA1
		DDA1
		INO80C
		ZBTB38
		ITGAE
		PAFAH1B2
		KRR1
		WDR18
		CDC5L
		DIMT1
		ZNF330
		RXRB
		ALG3
		DNAJB12
		COQ10B
		OCEL1
		G6PC3
		SF3A3
		DDX18
		C6orf203
		SFPQ
		CALM1
		SPATS2
		NECAP2
		COMMD9
		ASPSCR1
		UFM1
		MRPL16
		AKIRIN2
		ARL4A
		GCC2
		NANS
		EPRS
		EIF3A
		LARS
		TARDBP
		SCAMP3
		C6orf89
		ARL2BP
		C16orf91
		AFG3L2
		MAP2K2
		STX4
		AP2S1
		CALU
		GPBP1L1
		YBEY
		N4BP2L2
		GPI
		EIF4E2
		CTNNB1
		TMSB10
		USP48
		UBE2J1
		ZNF226
		IPO7
		SHKBP1
		TUBB
		ACTR1A
		UTP3
		IKBIP
		KATNBL1
		MBD4
		LRRC59
		TAOK3
		TRIQK
		TRA2A
		MPHOSPH10
		COQ9
		SIRT2
		USP14
		CBX1
		JMJD1C
		NRBP1
		TRIM27
		LHPP
		ABCF3
		PLIN3
		RARS
		MAD2L1BP
		RFC1
		SIKE1
		ABHD16A
		GOLGB1
		COPG1
		ABCF1
		MPZL1
		RAD51C
		MRPL1
		KAT5
		GEMIN8
		TGOLN2
		GNL1
		COL4A3BP
		TJP1
		CLPTM1
		NABP2
		RABEPK
		METTL21A
		CDK5RAP3
		MTFR1L
		C15orf40
		DNAJC2
		TNFAIP8
		IMPACT
		MED11
		CTR9
		SEC61A1
		ST3GAL5
		GLG1
		PGD
		ACBD3
		EXOSC4
		ITGB3BP
		ZMPSTE24
		TMEM161A
		SCYL1
		DAZAP1
		TBPL1
		TMEM129
		SND1
		SLC52A2
		B3GAT3
		AAAS
		YWHAG
		PEBP4
		TINF2
		GGCX
		BRD9
		BCAT2
		SLC25A1
		CAPNS1
		EIF2B3
		ACO2
		ZNF644
		BTBD10
		SECISBP2
		ERAL1
		ADPRHL2
		KLC1
		KRAS
		SLC43A3
		FAM98A
		EPC1
		BUB3
		ODC1
		TRIM52-AS1
		NCL
		ITGB1
		PDCL
		NME1
		VTA1
		STT3A
		SMARCA4
		UBE2Q2
		CHRAC1
		NMD3
		DNAAF2
		WASL
		KIN
		NIP7
		TOLLIP
		TMF1
		NOP58
		SPNS1
		SF3B3
		AP3B1
		RAB1B
		PDRG1
		TRIP10
		PTRH2
		GOSR1
		TMEM259
		VASP
		BNIP1
		DUSP23
		PCM1
		GAR1
		EIF2B4
		MRPL15
		THAP5
		FBXO22
		MAP2K3
		TOR1AIP2
		ELP2
		NME7
		TRIM44
		ADNP
		JAK1
		THUMPD3
		FNDC3B
		BLOC1S4
		LRRFIP1
		IMP4
		SMARCC1
		SMIM12
		THAP11
		PABPC4
		PDSS2
		RPIA
		GOLPH3
		GPR137
		STXBP2
		CTSZ
		SH3BGRL3
		ERRFI1
		C6orf62
		CDC27
		ZNF581
		LEMD2
		RNF138
		KIAA1191
		CDK11A
		DIABLO
		PHF23
		UBE2G2
		SLC39A13
		YIPF2
		BET1
		ZCCHC7
		MAPK6
		UBE2Z
		CSNK1D
		ZFP91
		TRAPPC5
		NRBF2
		PSME3
		NBN
		GOPC
		HSPA13
		STX10
		USP5
		WDR74
		PAF1
		ZNF292
		TAF1B
		SLC35A2
		SDCCAG8
		DTYMK
		HLTF
		NME6
		COQ2
		ATF4
		C19orf48
		SLC25A37
		UBE2H
		KDELR3
		DESI2
		NAT9
		JMJD6
		GANAB
		PARP1
		HUS1
		MBTPS1
		TMEM189
		HSPA4
		SLC39A14
		RBM14
		MARS
		METTL1
		NT5DC1
		ATG4C
		MYADM
		NARF
		TP53I13
		CLEC11A
		ZFR
		PEX10
		DLGAP4
		TCERG1
		NUS1
		PELO
		TUBA1B
		KATNA1
		DNAJC10
		PTPN12
		COASY
		P4HA2
		SUMF1
		MFSD3
		AAK1
		UPF3B
		LETM1
		VEZT
		A1BG
		DDX39A
		FKBP7
		DPAGT1
		NR1D2
		CDK5RAP1
		DNAJC17
		EIF2D
		TBL2
		TES
		TTC33
		MED27
		CRADD
		PRCC
		CDK11B
		LTV1
		LEO1
		POLDIP3
		HMGXB4
		DDX41
		IARS
		SEC22A
		SERPINH1
		SNRNP35
		GOT2
		TRAF7
		C11orf54
		WDR43
		PAICS
		GOSR2
		SENP5
		SFXN1
		RCN3
		GART
		TM9SF4
		SEC24D
		WDR77
		FNBP1
		NTHL1
		DNAJA3
		ATL3
		SPTLC1
		PSMD10
		SNX8
		GNL2
		IFRD1
		TRAPPC12
		ABCF2
		PAPSS1
		MFSD11
		SEC31A
		P4HA1
		L3HYPDH
		RFC2
		NOLC1
		SLC35A1
		SRM
		ASCC3
		USP47
		NKTR
		ORC3
		E2F6
		CTSF
		RPP38
		ACTN4
		DEDD2
		CLPTM1L
		TMEM45A
		SMC1A
		RRP1
		TMTC3
		C8orf76
		DCAF6
		ICMT
		TARS
		FAM210A
		GNL3
		RNF41
		DNM1L
		VAMP4
		TTC37
		AFMID
		RGS19
		MPHOSPH6
		TUBA1C
		PTDSS2
		CDK5
		GPATCH4
		PI4K2B
		TMEM214
		LARP1B
		GRWD1
		CDKN2C
		ATL2
		OGG1
		EZR
		CNOT8
		DCAKD
		DPH5
		TMEM138
		APPBP2
		COL6A1
		ASXL1
		BAG6
		IST1
		GAPVD1
		PLOD3
		UBAC1
		GALM
		RNASEH2A
		KIF2A
		TSPAN13
		DYNC1H1
		REXO2
		CEBPG
		STAT1
		THG1L
		C1orf198
		HSDL2
		HES1
		GOLGA5
		PIGU
		KDM1A
		SLC17A5
		FTH1
		AP5S1
		MCOLN1
		PPP1R14B
		OSTM1
		PJA2
		PPP3CB
		GMCL1
		RIOK2
		PRRC1
		HHLA3
		TBC1D23
		TMEM39A
		WDR12
		HMGB2
		TARBP2
		NRAS
		DYM
		PRKCI
		TGDS
		MAPKAPK3
		THAP1
		CCDC174
		NME2
		CKS1B
		DFFA
		PDXDC1
		STRADB
		TXNRD2
		PIM3
		ECD
		HM13
		IFT46
		ZNF131
		CBR4
		EFCAB2
		EVI5
		FTSJ1
		CYB561
		PTPRF
		TBC1D15
		MAPK14
		YKT6
		CDC34
		CHCHD4
		SNX27
		UBALD1
		TBL3
		MAPKAPK5
		BAZ2B
		ANKRD17
		KCTD5
		ATAD3A
		CD2AP
		JMJD4
		DHX30
		TMEM245
		SUPT7L
		MAP4
		RCC1
		CMBL
		RAI14
		SEC23IP
		SLC3A2
		CWC25
		STAM2
		LHFPL2
		IBTK
		SRRT
		RCL1
		RRM1
		CYP20A1
		CENPT
		IFT74
		ZWILCH
		METTL2B
		NCSTN
		IRF1
		DDB1
		GALNT2
		COPS7B
		EIF1AD
		DIAPH1
		TTC32
		USP39
		DAB2
		GTPBP4
		EEA1
		ASH2L
		UBE2D4
		CXXC5
		ZNF274
		PYCR1
		LONP1
		TMEM186
		TMEM173
		UAP1
		DDX23
		NFE2L1
		XPOT
		THOC1
		TRIP11
		MYC
		EIF4EBP1
		NPTN
		KCNJ16
		TNFAIP1
		ZNF280D
		SNX18
		DHDDS
		TRNT1
		SLC16A1
		HELQ
		MIA3
		COLGALT1
		DSN1
		SLC27A5
		NPRL2
		PRKAA1
		EBNA1BP2
		ADAM17
		BET1L
		TRPC4AP
		FBXO4
		SLC37A3
		FN1
		FAM161A
		VRK1
		NUDT8
		SPTY2D1
		VPS45
		ACP6
		CSTF2T
		NOL11
		ALG1
		SLC35A3
		RMND5B
		TDG
		PTPN1
		PIP4K2A
		GALNT7
		NCOA3
		UCHL5
		CSTF1
		CREBL2
		RSBN1
		TGFBR1
		CUL5
		BPGM
		SNAPC3
		ARID1A
		GALK2
		SART1
		RFC5
		FSCN1
		SLC25A38
		LUC7L
		LARP1
		NT5DC2
		CPSF4
		SNHG15
		CCDC6
		CEP57L1
		LTN1
		TAF13
		LBR
		CLCC1
		EIF3B
		FAM168B
		RRP8
		DUSP22
		HDAC8
		PGM2L1
		STAP2
		RHOT2
		METTL3
		CRELD1
		TOP1MT
		RANGAP1
		CEP170
		ORMDL3
		CTU1
		HINT3
		CHEK1
		FAM111A
		RHOF
		SPRYD4
		TMEM209
		TOR1AIP1
		SLC38A2
		DDX21
		BYSL
		THOC5
		PPIF
		CTDNEP1
		UTP14A
		PRTFDC1
		ALDH18A1
		SNX16
		G2E3
		HUWE1
		TCIRG1
		SRD5A3
		NEAT1
		FAF1
		KIAA1217
		RINT1
		SLC25A32
		TCF12
		ALYREF
		ATF2
		NLE1
		GXYLT2
		FKBP14
		GORAB
		EFHC1
		CLP1
		PUM1
		MFN1
		BAZ1B
		ZNF444
		PRELID2
		GCFC2
		OTUD5
		CCDC126
		TRIP4
		ANKRD37
		ENDOD1
		RFC3
		DCTN4
		GGA2
		DDX19A
		C16orf58
		ARCN1
		NR2F2
		SLC25A33
		POLR3C
		FBXW11
		GPKOW
		CWC22
		PRKAB1
		ITCH
		STX2
		UBE2V1
		BCAT1
		CTDSPL
		FAM114A2
		C2orf49
		SMIM13
		RNF166
		WDR75
		NCLN
		RBM28
		PPM1B
		RAC3
		LINC01003
		SPDL1
		RYBP
		RPP40
		FAM76A
		MTHFD2
		MAD2L1
		ABCB8
		C11orf80
		MAPK8
		MPP1
		GBA
		TXNRD1
		SLC33A1
		LPIN2
		SLC35B4
		ZC3HAV1
		TIMM10
		COG2
		RPGRIP1L
		PARN
		PPP1R10
		SLC25A13
		GTPBP3
		IRF2BP2
		DUS4L
		CCP110
		SLC1A5
		POFUT1
		PRIM1
		UHRF2
		GTF3C5
		TMEM185B
		SYNC
		MKRN2
		GNB4
		NSUN2
		LRRC28
		VCPKMT
		RHOQ
		TOR2A
		ANG
		LINC00958
		CENPU
		POFUT2
		FHL2
		C4orf46
		ZMYM4
		RRP36
		STX11
		NDC1
		DDX55
		SUPT3H
		NKIRAS2
		CHMP7
		ZC3H11A
		TMEM87B
		C11orf24
		KCTD20
		R3HCC1
		PREPL
		ASAP1
		RUFY2
		RRNAD1
		LRWD1
		ZNHIT6
		XIAP
		EMILIN1
		IER3
		CLN6
		CSNK1G2
		DXO
		ENOX2
		GFPT1
		CAND1
		PIBF1
		HMGXB3
		UBAP2
		RBM4B
		USP3
		ZNF414
		RGN
		GPR180
		RBAK-RBAKDN
		HERPUD1
		ZNF331
		LAPTM5
		TNPO3
		GNA12
		DNAJC25
		BRWD1
		FKBP5
		EPAS1
		RCOR1
		UBIAD1
		OSBPL2
		CAPN7
		SUCO
		RRN3
		SLC12A4
		CCDC71L
		FAH
		HMGA1
		PLEKHA1
		TMEM127
		ZNF451
		NFIA
		INSIG1
		TRIB2
		CHAF1A
		ABHD5
		HIPK1
		DBR1
		TAB2
		PHLDB1
		SEC14L1
		CREBZF
		HEATR5A
		PCBD2
		TNKS1BP1
		BAG4
		RAD18
		DCP1A
		UGGT1
		BTN3A3
		TTLL5
		MYNN
		RNF220
		PHACTR4
		OGT
		BHLHE40
		MAP2K7
		RSPH3
		LIG1
		PANK3
		ZNF394
		TRIM24
		DPH2
		KLHL18
		DONSON
		CLPB
		EZH2
		HEMK1
		ADO
		MEN1
		IRF2BP1
		PPCDC
		GGA1
		FUT11
		NUDCD3
		BRD2
		ACSF3
		TFAP4
		NSD1
		NAMPT
		BCAS4
		RSAD1
		PITX1
		NOM1
		SERTAD2
		RABL3
		TIPIN
		SUPV3L1
		REPIN1
		ING3
		EVA1B
		ACBD5
		PRKCZ
		U2AF2
		RUNX1
		POGK
		SMARCD1
		C6orf132
		ADPGK
		MAK16
		ZZZ3
		C1orf109
		EXOC4
		SUPT5H
		DHX40
		TRIM7
		UBP1
		MMS22L
		SLC25A16
		ESYT2
		NUFIP2
		CCDC97
		OGFOD2
		CDK12
		PRKCA
		ATF7
		DDIT4
		RPRD1B
		POC5
		OTUD4
		RABGGTA
		CNOT1
		LMNB1
		GATAD1
		HOMER1
		S100PBP
		MED1
		ARHGAP1
		SPRTN
		SLC30A6
		SLC2A1
		EDEM3
		SPG7
		WDR4
		PDE12
		WDR60
		PIGV
		POC1A
		BST2
		ANKRD46
		MUTYH
		BTN3A1
		BANP
		MTG1
		ZC3H7A
		HIST1H4C
		VARS
		RNF216
		MCM4
		MEF2A
		DNM2
		ZEB2
		NAA35
		IER5
		SP2
		TBC1D22A
		ITPR1
		FAM20C
		TARSL2
		GTF2A1
		IGF2BP3
		DPH7
		GTPBP10
		TRMT2A
		RAB5B
		ATXN2
		SS18
		NUP133
		TRMT10A
		PARPBP
		FEN1
		SAMD8
		INO80
		ARHGEF1
		TSN
		MED13L
		MAD1L1
		EHD1
		C16orf46
		CHAC2
		SOCS1
		JOSD1
		HERC1
		MKNK2
		WDR36
		C1orf112
		APBA3
		TRIM56
		METTL8
		MFSD8
		ZC3HC1
		PYGB
		ARHGEF19
		NKIRAS1
		FAM200A
		MEX3C
		POT1
		C5orf34
		DMXL1
		AFTPH
		CCDC77
		CYP51A1
		CEP95
		MFN2
		NFIX
		IL15RA
		KTI12
		LYSMD3
		CHEK2
		ZNF846
		SPRYD3
		STAT2
		PIGO
		XXYLT1
		TANGO2
		TNRC6A
		ZNFX1
		PURB
		KLHL12
		TCF3
		CLCN7
		RFC4
		FBXO28
		ST7L
		SLC25A40
		DUS3L
		DDX59
		FAT1
		SLC39A11
		RANBP9
		MORC2
		RFWD3
		UBXN2A
		SLC25A20
		NUF2
		SLC26A2
		NVL
		ADORA2B
		ANAPC2
		CEP350
		ZMYND8
		TTLL12
		AMOTL1
		ZNF133
		TMEM181
		FADS1
		POMGNT2
		MED24
		ZNF668
		TYK2
		ELK4
		LCORL
		ARHGAP35
		ZC3H4
		PICK1
		ST14
		SLC31A2
		PPP1R13L
		CDKL3
		ARHGAP12
		ZNF76
		ZFP64
		GPATCH3
		HES4
		TXNL4B
		TXNDC5
		SEL1L3
		MTMR9
		EFCAB14
		PDS5A
		PRMT7
		ERI1
		BUD13
		ZNF598
		MSTO1
		CCDC146
		GPSM2
		KIAA2013
		ATF7IP
		MAN1A1
		PMAIP1
		DDX31
		CCAR2
		GTF3C2
		GOLGA3
		EDC3
		STAG1
		FOXK2
		NCAPG2
		C16orf95
		MOGS
		AKAP11
		EPHX2
		VPS37B
		ZNF3
		FOSB
		FHIT
		ANKRD36
		DHX8
		TARS2
		SFSWAP
		SMARCAD1
		N6AMT1
		DERL3
		MIDN
		SLC38A1
		NCAPD3
		SLC25A19
		CEP44
		AURKB
		KIF2C
		CUX1
		PPP2R5B
		ZNF263
		TMEM64
		ZNF136
		ARIH1
		INSR
		FANCA
		ZNF354A
		DYRK1A
		CDKAL1
		CTNS
		AASDH
		HPS5
		COA7
		FSD1
		RBL1
		MSL1
		SPC25
		SLC11A2
		ZW10
		AP3S2
		PAQR7
		CCDC117
		CNTRL
		ZSCAN21
		TPX2
		KAT6B
		RWDD2A
		WDR92
		GLI4
		ALDH1L2
		RBM33
		RAB33B
		FEM1C
		AGO3
		TAF8
		FGFBP3
		ERAP1
		SEC24C
		MIB2
		RFX1
		FER
		TMEM206
		EPM2AIP1
		TRIM37
		SLC35E1
		RBBP5
		TLCD1
		ZNF487
		AKAP1
		FCHSD2
		RETSAT
		MAPK13
		ERI2
		DNAJC12
		AP1G1
		RAD51
		GPD1L
		RANBP2
		CDR2L
		CENPA
		NAA25
		OSBP
		DDX39B
		KLHL24
		RBM6
		SPAST
		TET1
		DHCR24
		SLC19A1
		TTC26
		ST3GAL2
		ANKFY1
		CLK3
		NOL9
		QRICH1
		CHRNB1
		TRAPPC2
		UBR4
		ARID1B
		TXLNA
		DGCR2
		ZBED1
		UCKL1
		AEN
		STRN
		LPCAT1
		COQ10A
		CD83
		C10orf88
		TMEM168
		ZNF420
		CAMKK2
		AMN1
		FNTB
		ZNF277
		CDT1
		SETMAR
		GPR176
		COX18
		TMEM158
		ZCCHC4
		ZDHHC7
		FEM1A
		ZKSCAN1
		AHCTF1
		IER5L
		CPSF1
		KIFC1
		THADA
		CHPF2
		ZNF268
		RAD51D
		PRKAR1B
		FAM20B
		SCAP
		ZFC3H1
		TRIO
		PIGW
		CDK8
		NUDT18
		PPP1R12C
		ASAH2B
		ESCO1
		RARA
		MIR4519
		YTHDF1
		ST3GAL3
		NSUN4
		DYRK3
		PRSS16
		RBM34
		NAB2
		TTK
		ATR
		DCLRE1C
		TNPO2
		SLC43A1
		CENPJ
		MLXIP
		CHD7
		SCRN3
		PLAGL1
		HEXIM2
		SEH1L
		ZNF37A
		WIZ
		DSTYK
		ZNF608
		AGL
		RTN2
		ARL5B
		FOXRED1
		CDCA5
		RC3H2
		ARFGAP1
		KCTD14
		SNHG12
		HTRA3
		ITFG2
		PARP12
		MGRN1
		NUAK2
		SHPRH
		C1orf159
		PRKAG2
		ZNF260
		MED15
		PNPLA6
		ZNF181
		ATM
		SCFD2
		GPT2
		KLHDC10
		ZNF251
		TBC1D2
		SPAG4
		MYEOV
		DNAJC16
		NMNAT1
		TYW5
		DHX33
		COG7
		POLR3A
		DNAH14
		AP5Z1
		BLOC1S3
		SEMA7A
		LPIN3
		RAVER1
		ANKRD26
		SMYD5
		GSK3A
		CEP97
		ALG10
		MANSC1
		ZNF75A
		KCTD10
		ZNF821
		MDM4
		ANKS3
		USP31
		BCL6
		C19orf81
		TM9SF1
		BICD2
		SKI
		BRF2
		FASN
		DEPDC7
		SFT2D2
		ZNF717
		SYMPK
		RARG
		SKA3
[truncated: 224 more rows]

## Sheet: supplementary data 8
Supplementary data file 8. Differentially expressed genes in each state of CAFs (CAFstate1-3)
Gene	P_val	avg_log2FC	pct.1	pct.2	P_val_adj	States of CAF
MT-RNR2	0	5.43549	0.838	0.019	0	CAFstate1
CXCL8	0	5.0018	0.578	0.08	0	CAFstate1
MT-RNR1	0	4.85412	0.765	0.015	0	CAFstate1
MTATP6P1	0	3.58296	0.433	0.006	0	CAFstate1
GAS5	0	2.67158	0.288	0.003	0	CAFstate1
RPL9P9	0	2.66754	0.264	0.003	0	CAFstate1
FTL	0	1.5144	0.993	0.979	0	CAFstate1
SOD2	7.09123e-300	2.96931	0.662	0.373	2.98633e-295	CAFstate1
IL6	1.4149e-255	2.88821	0.383	0.078	5.95858e-251	CAFstate1
PTGS2	4.19805e-209	2.70172	0.308	0.058	1.76792e-204	CAFstate1
HMOX1	2.75217e-203	2.81892	0.306	0.059	1.15902e-198	CAFstate1
PLA2G2A	3.35244e-194	2.49903	0.425	0.14	1.41181e-189	CAFstate1
CXCL3	5.34593e-193	2.96978	0.308	0.065	2.25133e-188	CAFstate1
CXCL2	3.41552e-185	2.64907	0.409	0.14	1.43838e-180	CAFstate1
RPL31	1.49102e-178	0.837897	0.906	0.921	6.27912e-174	CAFstate1
TNFAIP6	1.93005e-175	3.04851	0.403	0.152	8.12803e-171	CAFstate1
RPS29	2.01732e-169	0.908642	0.887	0.906	8.49553e-165	CAFstate1
LINC00152	8.36765e-167	3.34187	0.402	0.16	3.52387e-162	CAFstate1
DCN	1.1202e-166	0.875135	0.919	0.788	4.71749e-162	CAFstate1
CCL2	2.29768e-165	2.52011	0.532	0.282	9.67624e-161	CAFstate1
MGP	3.09451e-165	0.797296	0.911	0.797	1.30319e-160	CAFstate1
RPS27	1.20059e-150	0.632387	0.978	0.98	5.05605e-146	CAFstate1
EIF1	3.40009e-146	0.857422	0.839	0.898	1.43188e-141	CAFstate1
B2M	6.2365e-144	0.556327	0.989	0.98	2.62638e-139	CAFstate1
ANXA1	3.11595e-136	2.05994	0.646	0.589	1.31222e-131	CAFstate1
TXN	1.26582e-128	2.45543	0.655	0.625	5.33077e-124	CAFstate1
HSPE1	3.56296e-118	2.49185	0.601	0.535	1.50047e-113	CAFstate1
S100A10	7.80124e-113	1.45084	0.683	0.633	3.28534e-108	CAFstate1
MGST1	2.77054e-112	2.04425	0.411	0.212	1.16676e-107	CAFstate1
TMSB10	4.68087e-100	0.645865	0.93	0.946	1.97125e-95	CAFstate1
MT-ATP6	3.20825e-89	0.717509	0.93	0.942	1.35109e-84	CAFstate1
UBB	2.29523e-88	1.08896	0.717	0.804	9.66592e-84	CAFstate1
APOD	9.87874e-84	0.673518	0.544	0.367	4.16023e-79	CAFstate1
RPL21	1.60086e-80	0.457268	0.946	0.95	6.74172e-76	CAFstate1
TMSB4X	5.51301e-79	0.482541	0.984	0.982	2.3217e-74	CAFstate1
MT2A	6.31195e-77	1.00072	0.751	0.807	2.65815e-72	CAFstate1
IER3	1.70511e-73	1.82939	0.436	0.308	7.18074e-69	CAFstate1
IFITM3	3.05847e-69	0.765021	0.824	0.897	1.28801e-64	CAFstate1
NDUFA12	1.13814e-67	0.257615	0.163	0.404	4.79305e-63	CAFstate1
EFEMP1	4.8319e-67	1.70897	0.456	0.34	2.03486e-62	CAFstate1
TIMP1	1.85569e-65	0.777232	0.771	0.857	7.81485e-61	CAFstate1
TCEB1	1.61546e-64	2.34725	0.352	0.227	6.80318e-60	CAFstate1
SNRPB2	5.16917e-63	0.275073	0.192	0.441	2.17689e-58	CAFstate1
RPS14	9.38852e-63	0.493259	0.918	0.955	3.95379e-58	CAFstate1
NDUFA3	6.67902e-62	0.288816	0.202	0.452	2.81273e-57	CAFstate1
NDUFB9	8.52692e-62	0.262027	0.224	0.495	3.59094e-57	CAFstate1
COX17	1.69966e-61	0.256602	0.166	0.395	7.15779e-57	CAFstate1
ATP6V1G1	2.56264e-61	0.301005	0.297	0.62	1.0792e-56	CAFstate1
COX14	4.67126e-61	0.270156	0.154	0.373	1.96721e-56	CAFstate1
GTF2H5	1.33242e-59	0.291052	0.14	0.355	5.61124e-55	CAFstate1
HSPA1A	4.83315e-59	1.21997	0.546	0.458	2.03538e-54	CAFstate1
ARPC3	7.67466e-59	0.3558	0.262	0.55	3.23203e-54	CAFstate1
RNF181	5.95047e-58	0.27016	0.164	0.383	2.50592e-53	CAFstate1
SERINC1	5.53509e-57	0.298474	0.15	0.361	2.33099e-52	CAFstate1
PFDN4	2.14504e-56	0.252792	0.117	0.306	9.03341e-52	CAFstate1
HNRNPD	5.44686e-56	0.303132	0.143	0.344	2.29384e-51	CAFstate1
SNU13	3.12507e-55	0.279563	0.232	0.496	1.31606e-50	CAFstate1
NHP2	4.51207e-55	0.259388	0.155	0.365	1.90017e-50	CAFstate1
VDAC1	5.87548e-55	0.27352	0.169	0.386	2.47434e-50	CAFstate1
PSMA7	9.30304e-55	0.260213	0.302	0.613	3.91779e-50	CAFstate1
SON	1.00155e-54	0.391291	0.31	0.627	4.21782e-50	CAFstate1
SSBP1	4.34097e-54	0.397977	0.198	0.439	1.82811e-49	CAFstate1
BUD31	4.95802e-54	0.256369	0.156	0.364	2.08797e-49	CAFstate1
SDHD	1.11129e-53	0.259467	0.143	0.339	4.67998e-49	CAFstate1
PSMB7	1.22267e-52	0.261872	0.177	0.394	5.14903e-48	CAFstate1
S100A11	1.65985e-52	1.04298	0.68	0.771	6.99012e-48	CAFstate1
WDR83OS	6.04375e-52	0.435189	0.27	0.547	2.54521e-47	CAFstate1
TIMM13	6.64698e-52	0.27158	0.176	0.388	2.79924e-47	CAFstate1
MFAP5	7.08628e-52	1.68837	0.316	0.189	2.98424e-47	CAFstate1
PAIP2	1.12661e-51	0.319116	0.183	0.4	4.74451e-47	CAFstate1
SEC62	1.18546e-51	0.310453	0.325	0.649	4.99233e-47	CAFstate1
TXNL1	1.26329e-51	0.259855	0.135	0.324	5.32009e-47	CAFstate1
GTF2A2	3.67102e-51	0.262112	0.155	0.353	1.54598e-46	CAFstate1
EIF4G2	5.35829e-51	0.324506	0.27	0.554	2.25654e-46	CAFstate1
SF3B6	8.02565e-51	0.392589	0.237	0.487	3.37984e-46	CAFstate1
EIF3M	3.99504e-50	0.273212	0.18	0.394	1.68243e-45	CAFstate1
ATP5E	1.34654e-49	1.12761	0.506	0.44	5.6707e-45	CAFstate1
CAMTA1	1.54013e-49	0.314371	0.178	0.387	6.48596e-45	CAFstate1
UQCR10	1.55459e-49	0.423366	0.27	0.543	6.54683e-45	CAFstate1
SAP18	4.07243e-49	0.34768	0.311	0.613	1.71502e-44	CAFstate1
UBE2N	5.31036e-49	0.307086	0.142	0.333	2.23635e-44	CAFstate1
HNRNPK	5.40591e-49	0.337248	0.317	0.63	2.27659e-44	CAFstate1
NDUFB2	1.08219e-48	0.319222	0.286	0.567	4.55745e-44	CAFstate1
NDUFB3	1.45828e-48	0.347373	0.162	0.36	6.14127e-44	CAFstate1
SNRPF	2.15048e-48	0.388413	0.203	0.421	9.0563e-44	CAFstate1
EIF5	2.50004e-48	0.253172	0.199	0.42	1.05284e-43	CAFstate1
PLIN2	3.27366e-48	2.17764	0.327	0.217	1.37864e-43	CAFstate1
MORF4L2	5.13974e-48	0.314868	0.267	0.532	2.1645e-43	CAFstate1
SRSF7	5.51088e-48	0.431223	0.228	0.464	2.3208e-43	CAFstate1
PDIA6	1.10923e-47	0.307131	0.221	0.464	4.6713e-43	CAFstate1
EIF2S2	6.54567e-47	0.292384	0.195	0.409	2.75658e-42	CAFstate1
MDH1	1.05089e-46	0.273853	0.147	0.329	4.42561e-42	CAFstate1
CCT4	7.87152e-46	0.281351	0.168	0.365	3.31493e-41	CAFstate1
SNRPB	8.07507e-46	0.334079	0.19	0.4	3.40065e-41	CAFstate1
SELK	1.84629e-45	2.06698	0.35	0.258	7.77528e-41	CAFstate1
C8orf59	2.72727e-45	0.592553	0.187	0.404	1.14854e-40	CAFstate1
SSR3	3.03839e-45	0.373649	0.222	0.449	1.27956e-40	CAFstate1
RBM8A	5.73459e-45	0.420737	0.201	0.416	2.41501e-40	CAFstate1
RAB1A	2.42019e-44	0.395751	0.223	0.448	1.01921e-39	CAFstate1
SNRPD3	4.57315e-44	0.352592	0.147	0.324	1.92589e-39	CAFstate1
EIF3I	4.98734e-44	0.404375	0.208	0.421	2.10032e-39	CAFstate1
OSTC	6.03496e-44	0.340416	0.265	0.517	2.5415e-39	CAFstate1
SOD1	6.63414e-44	0.352236	0.345	0.661	2.79383e-39	CAFstate1
REEP5	1.56085e-43	0.437044	0.203	0.41	6.57319e-39	CAFstate1
S100A4	8.14686e-43	0.940857	0.634	0.605	3.43089e-38	CAFstate1
PPA1	1.26678e-42	0.264732	0.18	0.375	5.33479e-38	CAFstate1
ATF4	2.68529e-42	0.412286	0.253	0.498	1.13086e-37	CAFstate1
DDX3X	2.80438e-42	0.25751	0.176	0.37	1.18101e-37	CAFstate1
SAT1	5.34006e-42	1.08924	0.59	0.661	2.24886e-37	CAFstate1
SCARB2	6.46638e-42	0.274613	0.158	0.339	2.72319e-37	CAFstate1
DAZAP2	1.92825e-41	0.442544	0.188	0.383	8.12046e-37	CAFstate1
LSM3	5.48329e-41	0.507515	0.187	0.384	2.30918e-36	CAFstate1
UGP2	6.97012e-41	0.349721	0.184	0.383	2.93533e-36	CAFstate1
MED10	1.58704e-40	0.259414	0.105	0.253	6.68349e-36	CAFstate1
PSME2	2.7207e-40	0.322117	0.191	0.386	1.14577e-35	CAFstate1
HSBP1	4.41028e-40	0.539652	0.27	0.518	1.8573e-35	CAFstate1
CYB5A	4.7181e-40	0.399831	0.175	0.362	1.98693e-35	CAFstate1
SFT2D1	5.38522e-40	0.298219	0.142	0.305	2.26788e-35	CAFstate1
TCEAL9	7.30659e-40	1.62891	0.354	0.263	3.07703e-35	CAFstate1
LARP7	2.81025e-39	0.256921	0.106	0.252	1.18348e-34	CAFstate1
ANXA2	8.46658e-39	1.1164	0.605	0.683	3.56553e-34	CAFstate1
ENO1	1.41431e-38	0.260412	0.279	0.526	5.95607e-34	CAFstate1
EIF5A	1.9355e-38	0.39928	0.222	0.432	8.15098e-34	CAFstate1
UBE2B	6.44456e-38	0.416676	0.223	0.437	2.714e-33	CAFstate1
ILF2	6.89709e-38	0.372726	0.146	0.31	2.90457e-33	CAFstate1
SFPQ	9.58067e-38	0.496587	0.2	0.4	4.03471e-33	CAFstate1
RPL34	1.81617e-37	0.288141	0.948	0.969	7.64845e-33	CAFstate1
SERPINH1	2.00235e-37	0.250772	0.284	0.527	8.43251e-33	CAFstate1
DNAJB1	3.6309e-37	1.42021	0.463	0.406	1.52908e-32	CAFstate1
PGK1	9.64842e-37	0.377142	0.207	0.409	4.06324e-32	CAFstate1
GNG12	1.15099e-36	0.305032	0.116	0.261	4.84716e-32	CAFstate1
SRGN	2.42527e-36	1.91442	0.321	0.23	1.02135e-31	CAFstate1
FUNDC2	2.61899e-36	0.360499	0.164	0.335	1.10293e-31	CAFstate1
G3BP1	9.83478e-36	0.255212	0.114	0.256	4.14172e-31	CAFstate1
SOX4	1.00401e-35	0.310449	0.225	0.428	4.2282e-31	CAFstate1
SSR4	1.20568e-35	0.339392	0.346	0.644	5.0775e-31	CAFstate1
LITAF	1.59624e-35	0.426945	0.196	0.392	6.72226e-31	CAFstate1
CREG1	2.8671e-35	0.318539	0.125	0.273	1.20742e-30	CAFstate1
SQSTM1	3.86147e-35	0.414208	0.286	0.547	1.62618e-30	CAFstate1
PET100	6.79924e-35	0.575609	0.193	0.375	2.86337e-30	CAFstate1
NDUFA6	7.34367e-35	0.514586	0.193	0.376	3.09264e-30	CAFstate1
PSMA3	8.79425e-35	0.460838	0.154	0.318	3.70352e-30	CAFstate1
C14orf166	1.31859e-34	0.315424	0.117	0.268	5.55298e-30	CAFstate1
SNRPE	2.45127e-34	0.552123	0.253	0.471	1.0323e-29	CAFstate1
MRPL36	1.31634e-33	0.29879	0.114	0.251	5.54351e-29	CAFstate1
FTH1	1.73361e-33	0.409157	0.936	0.974	7.30076e-29	CAFstate1
PRDX4	4.57469e-33	0.615448	0.204	0.392	1.92654e-28	CAFstate1
YWHAZ	6.27751e-33	0.532378	0.276	0.508	2.64365e-28	CAFstate1
TPI1	7.99454e-33	0.341487	0.352	0.659	3.36674e-28	CAFstate1
RAB18	8.24146e-33	0.369114	0.134	0.276	3.47073e-28	CAFstate1
FKBP7	1.54722e-32	0.470642	0.124	0.268	6.51582e-28	CAFstate1
NDUFB6	2.55791e-32	0.565443	0.177	0.343	1.07721e-27	CAFstate1
LAMTOR5	4.32e-31	0.599219	0.275	0.505	1.81928e-26	CAFstate1
CNIH1	4.50253e-31	0.473914	0.184	0.349	1.89615e-26	CAFstate1
PRDX3	5.71588e-31	0.452906	0.155	0.308	2.40713e-26	CAFstate1
GNG5	6.79793e-31	0.526801	0.28	0.508	2.86281e-26	CAFstate1
TXNDC17	7.27426e-31	0.428225	0.143	0.286	3.06341e-26	CAFstate1
ATP5C1	9.23581e-31	0.313902	0.115	0.255	3.88948e-26	CAFstate1
SEPW1	2.72396e-30	0.278051	0.173	0.343	1.14714e-25	CAFstate1
SNRPD2	6.98668e-30	0.454338	0.362	0.661	2.9423e-25	CAFstate1
CCNL1	8.11442e-30	0.354261	0.238	0.441	3.41722e-25	CAFstate1
UBE2A	1.76917e-29	0.413542	0.128	0.261	7.45051e-25	CAFstate1
TMEM167A	6.05057e-29	0.447608	0.165	0.319	2.54808e-24	CAFstate1
CYBRD1	8.0971e-29	0.562384	0.227	0.415	3.40993e-24	CAFstate1
CCT5	1.29132e-28	0.337668	0.123	0.252	5.43813e-24	CAFstate1
OLFML3	2.08888e-28	0.360206	0.22	0.402	8.7969e-24	CAFstate1
NUPR1	2.33074e-28	0.498968	0.367	0.631	9.81543e-24	CAFstate1
ATP5A1	4.6027e-28	0.407777	0.122	0.26	1.93834e-23	CAFstate1
MRPL33	6.16466e-28	0.697386	0.249	0.45	2.59612e-23	CAFstate1
PFDN2	6.40771e-28	0.574973	0.21	0.389	2.69848e-23	CAFstate1
GSTO1	6.49316e-28	0.629912	0.225	0.412	2.73447e-23	CAFstate1
RPS27L	9.23009e-28	0.401952	0.397	0.683	3.88707e-23	CAFstate1
CCT2	3.35478e-27	0.404275	0.149	0.288	1.4128e-22	CAFstate1
S100A6	7.94784e-27	0.298668	0.866	0.923	3.34708e-22	CAFstate1
HIF1A	8.64793e-27	0.320215	0.153	0.3	3.6419e-22	CAFstate1
FSTL1	1.4212e-26	0.291655	0.321	0.543	5.98509e-22	CAFstate1
PSENEN	1.52049e-26	0.479889	0.129	0.256	6.40323e-22	CAFstate1
CNIH4	2.07641e-26	0.508571	0.15	0.286	8.74439e-22	CAFstate1
HNRNPA2B1	2.24501e-26	0.387343	0.391	0.705	9.4544e-22	CAFstate1
TCP1	3.73918e-26	0.542101	0.171	0.316	1.57468e-21	CAFstate1
HNRNPH3	4.29892e-26	0.631873	0.208	0.376	1.81041e-21	CAFstate1
ATP6V0E1	2.75261e-25	0.458317	0.366	0.646	1.15921e-20	CAFstate1
SAR1A	2.82471e-25	0.421012	0.181	0.327	1.18957e-20	CAFstate1
ATP5G3	3.30465e-25	0.39923	0.16	0.312	1.39169e-20	CAFstate1
PLSCR1	3.86354e-25	0.417061	0.135	0.26	1.62705e-20	CAFstate1
TAGLN2	6.19405e-25	0.434733	0.335	0.583	2.6085e-20	CAFstate1
PDCD5	6.23613e-25	0.608266	0.207	0.374	2.62622e-20	CAFstate1
LAMP2	9.26315e-25	0.490968	0.179	0.326	3.90099e-20	CAFstate1
COPS8	1.17156e-24	0.567909	0.157	0.293	4.9338e-20	CAFstate1
NUCB2	1.57578e-24	0.422307	0.173	0.315	6.63607e-20	CAFstate1
IGKC	1.66008e-24	0.835764	0.283	0.474	6.9911e-20	CAFstate1
GSTP1	3.7353e-24	0.303458	0.423	0.736	1.57305e-19	CAFstate1
NPC2	6.17358e-24	0.403337	0.363	0.634	2.59988e-19	CAFstate1
RPL22L1	7.36888e-24	0.557307	0.209	0.371	3.10325e-19	CAFstate1
SLC3A2	8.6299e-24	0.343025	0.157	0.289	3.63431e-19	CAFstate1
PABPC1	1.3685e-23	0.25864	0.398	0.691	5.76315e-19	CAFstate1
MCL1	3.59625e-23	0.435198	0.294	0.514	1.51449e-18	CAFstate1
ATP5B	4.11307e-23	0.384671	0.149	0.286	1.73214e-18	CAFstate1
DBI	4.8776e-23	0.744964	0.298	0.519	2.0541e-18	CAFstate1
NDUFB1	8.75863e-23	0.66861	0.31	0.534	3.68852e-18	CAFstate1
SNHG8	9.97136e-23	0.624414	0.245	0.426	4.19924e-18	CAFstate1
UAP1	1.16009e-22	1.63296	0.286	0.219	4.88551e-18	CAFstate1
S100A16	1.79013e-22	0.382594	0.175	0.313	7.53877e-18	CAFstate1
WTAP	6.85032e-22	0.404874	0.162	0.29	2.88487e-17	CAFstate1
MRPL18	7.16371e-22	0.639798	0.163	0.297	3.01685e-17	CAFstate1
UBE2D3	1.06099e-21	0.64987	0.324	0.564	4.46813e-17	CAFstate1
CD63	1.21285e-21	0.512797	0.728	0.874	5.10767e-17	CAFstate1
MYL12B	1.27346e-21	0.436222	0.41	0.704	5.36293e-17	CAFstate1
MIR4435-2HG	1.48053e-21	1.85548	0.304	0.25	6.23496e-17	CAFstate1
SNRPD1	2.37494e-21	0.655221	0.213	0.369	1.00016e-16	CAFstate1
SERF2	3.01773e-21	0.600929	0.744	0.899	1.27085e-16	CAFstate1
PRNP	4.23443e-21	0.636843	0.21	0.363	1.78324e-16	CAFstate1
LGALS3	5.26029e-21	0.441773	0.353	0.597	2.21527e-16	CAFstate1
GSTM3	7.02232e-21	0.524915	0.201	0.349	2.95731e-16	CAFstate1
HSPA9	7.32918e-21	0.481716	0.161	0.285	3.08654e-16	CAFstate1
RACK1	1.00086e-20	0.58804	0.46	0.395	4.21494e-16	CAFstate1
YPEL5	1.49226e-20	0.6697	0.167	0.297	6.28434e-16	CAFstate1
BHLHE40	2.31102e-20	0.490546	0.142	0.257	9.73241e-16	CAFstate1
RPL27	2.46532e-20	0.457797	0.709	0.873	1.03822e-15	CAFstate1
HNRNPC	2.96204e-20	0.643969	0.323	0.559	1.2474e-15	CAFstate1
EMP1	3.62056e-20	1.54433	0.402	0.387	1.52473e-15	CAFstate1
COMMD6	9.22513e-20	0.419782	0.417	0.705	3.88498e-15	CAFstate1
IL6ST	1.23988e-19	0.625492	0.226	0.391	5.22152e-15	CAFstate1
RPL7	1.93508e-19	0.279757	0.87	0.921	8.1492e-15	CAFstate1
A2M	1.97294e-19	0.950352	0.27	0.472	8.30864e-15	CAFstate1
SRPX	4.38016e-19	0.262696	0.167	0.29	1.84462e-14	CAFstate1
MAGOH	4.40978e-19	0.610725	0.149	0.26	1.85709e-14	CAFstate1
CD74	7.8787e-19	0.562929	0.288	0.469	3.31796e-14	CAFstate1
EMP3	9.368e-19	0.513114	0.307	0.518	3.94514e-14	CAFstate1
CLK1	1.29644e-18	0.587413	0.187	0.317	5.45971e-14	CAFstate1
ATPIF1	1.43009e-18	0.569896	0.142	0.261	6.02253e-14	CAFstate1
RAB7A	1.43918e-18	0.835215	0.27	0.457	6.0608e-14	CAFstate1
RGS2	3.87698e-18	1.68251	0.323	0.278	1.63271e-13	CAFstate1
SPTSSA	7.88795e-18	0.637382	0.204	0.346	3.32185e-13	CAFstate1
CFH	2.86035e-17	0.640269	0.262	0.434	1.20458e-12	CAFstate1
BTG3	4.56202e-17	0.530988	0.159	0.271	1.9212e-12	CAFstate1
DAD1	7.3264e-17	0.715141	0.35	0.583	3.08537e-12	CAFstate1
TGIF1	8.36148e-17	0.388036	0.148	0.253	3.52127e-12	CAFstate1
PLAUR	5.59202e-16	1.53816	0.268	0.221	2.35497e-11	CAFstate1
CTSB	8.64228e-16	0.690929	0.31	0.509	3.63952e-11	CAFstate1
NOP10	1.37433e-15	0.819046	0.282	0.462	5.7877e-11	CAFstate1
GPNMB	1.44118e-15	0.61569	0.232	0.379	6.06923e-11	CAFstate1
RPS19	2.84776e-15	0.319349	0.872	0.96	1.19928e-10	CAFstate1
S100A13	3.43728e-15	0.532051	0.341	0.546	1.44754e-10	CAFstate1
RPS26	4.96676e-15	0.660337	0.622	0.796	2.09165e-10	CAFstate1
PNRC2	5.49613e-15	0.620524	0.178	0.293	2.31458e-10	CAFstate1
PLPP3	9.29145e-15	0.523513	0.2	0.325	3.91291e-10	CAFstate1
UFM1	1.4101e-14	0.618898	0.168	0.273	5.93837e-10	CAFstate1
USMG5	2.31282e-14	1.45982	0.326	0.311	9.73996e-10	CAFstate1
SERTAD1	3.19511e-14	0.283324	0.162	0.26	1.34556e-09	CAFstate1
DDX21	4.40777e-14	0.64006	0.198	0.32	1.85624e-09	CAFstate1
NDUFA1	5.9497e-14	0.787227	0.362	0.588	2.5056e-09	CAFstate1
TMBIM6	1.46363e-13	0.732201	0.372	0.61	6.16379e-09	CAFstate1
SLIRP	1.46709e-13	0.887777	0.282	0.457	6.17837e-09	CAFstate1
DNAJA1	3.33321e-13	1.41525	0.419	0.462	1.40371e-08	CAFstate1
GEM	3.43163e-13	1.50069	0.315	0.291	1.44516e-08	CAFstate1
SLC2A3	6.36424e-13	0.534744	0.177	0.282	2.68017e-08	CAFstate1
TMEM258	8.09979e-13	0.632701	0.389	0.641	3.41107e-08	CAFstate1
CD55	1.48352e-12	0.53237	0.193	0.299	6.24756e-08	CAFstate1
IFITM1	2.1779e-12	0.417569	0.251	0.382	9.17178e-08	CAFstate1
MT1X	2.67868e-12	0.96757	0.452	0.469	1.12807e-07	CAFstate1
ADH1B	3.16702e-12	1.12786	0.272	0.224	1.33373e-07	CAFstate1
IFITM2	5.69932e-12	0.866513	0.576	0.736	2.40015e-07	CAFstate1
MT-ND5	6.43447e-12	0.870503	0.617	0.78	2.70975e-07	CAFstate1
NAMPT	6.97591e-12	1.35861	0.301	0.279	2.93777e-07	CAFstate1
CDKN1A	8.19048e-12	1.32031	0.346	0.332	3.44926e-07	CAFstate1
ARF4	1.11709e-11	0.807249	0.327	0.523	4.7044e-07	CAFstate1
SEC61B	3.20986e-11	0.704211	0.377	0.618	1.35177e-06	CAFstate1
HSPB6	4.35886e-11	0.652767	0.165	0.266	1.83565e-06	CAFstate1
NDUFS5	4.85269e-11	0.596308	0.421	0.697	2.04361e-06	CAFstate1
MT-CYB	5.23346e-11	0.268537	0.909	0.937	2.20397e-06	CAFstate1
ATP1B3	8.46346e-11	0.579799	0.234	0.358	3.56422e-06	CAFstate1
HSPH1	9.17618e-11	1.36622	0.275	0.248	3.86437e-06	CAFstate1
H2AFZ	9.67702e-11	0.777227	0.333	0.52	4.07528e-06	CAFstate1
H3F3B	1.00628e-10	0.443278	0.719	0.883	4.23774e-06	CAFstate1
CTSL	1.36958e-10	1.62692	0.376	0.395	5.76769e-06	CAFstate1
GADD45A	1.62774e-10	0.58313	0.175	0.269	6.85489e-06	CAFstate1
ATP5O	2.25875e-10	0.651036	0.188	0.298	9.51227e-06	CAFstate1
CACYBP	2.98006e-10	0.83866	0.179	0.277	1.25499e-05	CAFstate1
UQCRQ	4.20268e-10	0.656226	0.404	0.643	1.76987e-05	CAFstate1
SHFM1	4.21706e-10	1.40503	0.334	0.346	1.77593e-05	CAFstate1
NME1	8.22088e-10	0.760813	0.172	0.263	3.46206e-05	CAFstate1
GABARAPL1	8.55809e-10	0.684696	0.166	0.252	3.60407e-05	CAFstate1
UBL5	1.67252e-09	0.631296	0.432	0.69	7.0435e-05	CAFstate1
MAT2A	2.37733e-09	0.885099	0.185	0.28	0.000100117	CAFstate1
HLA-DRA	3.70252e-09	0.724451	0.188	0.283	0.000155924	CAFstate1
GADD45B	3.55284e-08	0.391998	0.358	0.516	0.00149621	CAFstate1
COX7C	4.08571e-08	0.293838	0.508	0.799	0.00172061	CAFstate1
HSPA1B	4.71067e-08	0.938016	0.348	0.342	0.0019838	CAFstate1
SNRPG	7.17969e-08	0.930931	0.31	0.471	0.00302358	CAFstate1
PPIB	7.422e-08	0.497763	0.443	0.705	0.00312563	CAFstate1
CREM	1.02071e-07	1.45379	0.267	0.255	0.00429852	CAFstate1
UBC	1.12249e-07	0.568979	0.633	0.828	0.00472714	CAFstate1
DDX5	1.35413e-07	0.348813	0.478	0.766	0.00570266	CAFstate1
NFKBIZ	1.66654e-07	0.485088	0.178	0.261	0.00701829	CAFstate1
HSPD1	2.25833e-07	1.49447	0.383	0.434	0.0095105	CAFstate1
EIF4A3	3.0051e-07	1.55595	0.299	0.297	0.0126554	CAFstate1
HSPA5	5.09991e-07	0.792869	0.331	0.504	0.0214773	CAFstate1
ATP5H	7.98858e-07	0.889695	0.187	0.28	0.0336423	CAFstate1
ROMO1	9.06769e-07	0.977934	0.303	0.451	0.0381868	CAFstate1
MFAP4	9.8659e-07	0.285409	0.358	0.51	0.0415483	CAFstate1
COX7B	1.58375e-06	0.939335	0.364	0.548	0.0666966	CAFstate1
MT1E	2.06071e-06	1.05329	0.466	0.557	0.0867826	CAFstate1
TNFRSF12A	2.30641e-06	1.2716	0.281	0.278	0.0971298	CAFstate1
POLR2L	4.07076e-06	0.642176	0.413	0.636	0.171432	CAFstate1
SEC61G	5.17329e-06	0.778743	0.389	0.597	0.217863	CAFstate1
NFKBIA	7.42917e-06	0.630781	0.375	0.579	0.312865	CAFstate1
DPM1	1.53245e-05	0.951946	0.18	0.251	0.645362	CAFstate1
ID2	1.90162e-05	1.21229	0.349	0.38	0.800828	CAFstate1
MT-ND4	2.40857e-05	0.251537	0.932	0.948	1	CAFstate1
ATF3	3.38496e-05	0.462907	0.212	0.287	1	CAFstate1
RPS4Y1	4.68626e-05	0.50485	0.179	0.254	1	CAFstate1
SOCS3	6.60768e-05	0.765368	0.278	0.391	1	CAFstate1
DPT	7.40691e-05	0.298732	0.211	0.283	1	CAFstate1
C3	0.000118421	0.555523	0.371	0.376	1	CAFstate1
MT1M	0.000153895	0.493541	0.207	0.279	1	CAFstate1
THBS1	0.000178304	1.14958	0.334	0.363	1	CAFstate1
2021-09-15	0.00056683	0.931531	0.201	0.281	1	CAFstate1
SLC38A2	0.000915808	0.903987	0.296	0.41	1	CAFstate1
HSP90AA1	0.00244566	0.625313	0.555	0.759	1	CAFstate1
PRDX1	0.00247645	0.890441	0.428	0.653	1	CAFstate1
MAP1LC3B	0.00248611	1.40651	0.329	0.376	1	CAFstate1
PPIA	0.00296677	0.506999	0.503	0.755	1	CAFstate1
ANXA5	0.00387525	0.742142	0.424	0.639	1	CAFstate1
ATP5I	0.0049723	0.967657	0.239	0.329	1	CAFstate1
CYCS	0.00516129	1.23423	0.375	0.445	1	CAFstate1
SEPP1	0.00637038	0.682611	0.316	0.345	1	CAFstate1
TCEB2	0.00670561	0.679529	0.28	0.385	1	CAFstate1
RND3	0.00912076	1.13572	0.266	0.291	1	CAFstate1
C1R	0.00945835	0.260607	0.501	0.684	1	CAFstate1
RGS5	0	3.8671	0.473	0.065	0	CAFstate2
NDUFA4L2	0	2.70126	0.437	0.063	0	CAFstate2
ADIRF	0	2.36181	0.752	0.384	0	CAFstate2
MYH11	0	2.21769	0.35	0.034	0	CAFstate2
PPP1R14A	0	2.00936	0.538	0.1	0	CAFstate2
TINAGL1	0	1.71722	0.394	0.036	0	CAFstate2
MCAM	0	1.57825	0.347	0.023	0	CAFstate2
PTMA	0	1.15991	0.956	0.776	0	CAFstate2
GJA4	2.44579e-291	1.37163	0.274	0.009	1.03e-286	CAFstate2
COX4I2	1.6651e-286	1.49865	0.279	0.013	7.01224e-282	CAFstate2
MYL9	2.02831e-275	1.93711	0.799	0.492	8.54182e-271	CAFstate2
HIGD1B	1.71796e-271	1.73929	0.261	0.01	7.23485e-267	CAFstate2
MALAT1	4.47938e-256	1.15826	0.963	0.747	1.8864e-251	CAFstate2
PTP4A3	2.14764e-245	1.45185	0.311	0.041	9.04437e-241	CAFstate2
CRIP1	1.42879e-233	2.16809	0.441	0.132	6.01708e-229	CAFstate2
NOTCH3	6.78794e-218	1.55365	0.409	0.114	2.8586e-213	CAFstate2
CSRP2	1.78371e-217	1.41083	0.425	0.125	7.51174e-213	CAFstate2
TAGLN	8.47402e-214	1.85691	0.742	0.445	3.56866e-209	CAFstate2
ACTA2	1.0167e-203	1.96823	0.664	0.368	4.28164e-199	CAFstate2
MEF2C	1.23902e-203	1.23761	0.348	0.081	5.2179e-199	CAFstate2
CALD1	1.83374e-194	1.02591	0.876	0.608	7.72241e-190	CAFstate2
TPM2	2.12954e-187	1.33692	0.769	0.494	8.96815e-183	CAFstate2
RPL41	4.64587e-177	0.752306	0.953	0.856	1.95651e-172	CAFstate2
BCAM	1.49041e-172	1.20977	0.279	0.055	6.27656e-168	CAFstate2
RPS7	1.27356e-171	0.752921	0.905	0.733	5.36335e-167	CAFstate2
MYLK	5.71322e-170	1.3409	0.474	0.198	2.40601e-165	CAFstate2
H3F3A	3.28238e-167	0.910717	0.771	0.476	1.38231e-162	CAFstate2
MAP1B	2.74975e-158	1.22072	0.489	0.225	1.158e-153	CAFstate2
RPS2	1.24313e-149	0.739239	0.929	0.716	5.2352e-145	CAFstate2
RPS8	1.18704e-147	0.778128	0.954	0.801	4.99898e-143	CAFstate2
ISYNA1	1.87965e-142	0.891069	0.312	0.093	7.91575e-138	CAFstate2
CRIP2	2.28323e-133	1.14083	0.447	0.216	9.61537e-129	CAFstate2
NR2F2	5.25491e-132	1.02082	0.477	0.236	2.213e-127	CAFstate2
RPL17	1.94349e-128	0.913919	0.674	0.438	8.18462e-124	CAFstate2
NDRG2	5.21488e-125	0.823172	0.373	0.146	2.19614e-120	CAFstate2
RPL3	9.69548e-121	0.626392	0.947	0.833	4.08306e-116	CAFstate2
2021-09-04	6.91859e-118	0.957276	0.273	0.085	2.91362e-113	CAFstate2
HES4	4.31138e-117	1.2256	0.333	0.129	1.81565e-112	CAFstate2
DSTN	3.49581e-115	1.12294	0.79	0.598	1.47219e-110	CAFstate2
IGFBP7	8.53541e-113	1.04157	0.866	0.712	3.59452e-108	CAFstate2
LMOD1	3.38799e-111	0.876651	0.253	0.074	1.42678e-106	CAFstate2
SYNPO2	8.07323e-111	0.900287	0.318	0.118	3.39988e-106	CAFstate2
FRZB	3.13967e-108	1.13273	0.373	0.163	1.32221e-103	CAFstate2
RPL13A	5.06858e-108	0.571947	0.966	0.869	2.13453e-103	CAFstate2
RPL10A	2.7504e-104	0.622791	0.915	0.753	1.15828e-99	CAFstate2
TPPP3	4.575e-102	0.896665	0.305	0.111	1.92667e-97	CAFstate2
CAV1	1.82354e-101	0.709645	0.589	0.36	7.67949e-97	CAFstate2
FAU	1.85635e-101	0.495615	0.914	0.763	7.81763e-97	CAFstate2
RPS4X	5.31858e-101	0.555274	0.944	0.781	2.23981e-96	CAFstate2
EPAS1	2.04291e-99	0.672362	0.38	0.178	8.60331e-95	CAFstate2
EEF1D	1.09625e-98	0.596162	0.838	0.611	4.61664e-94	CAFstate2
HNRNPA1	2.22246e-98	0.671638	0.781	0.601	9.35946e-94	CAFstate2
2021-09-07	8.16188e-94	0.75324	0.653	0.445	3.43721e-89	CAFstate2
CIRBP	1.84243e-93	0.685198	0.725	0.52	7.75901e-89	CAFstate2
MTHFD2	2.52115e-92	0.663005	0.3	0.117	1.06173e-87	CAFstate2
CHCHD10	7.51404e-92	0.779168	0.41	0.213	3.16439e-87	CAFstate2
BTG1	8.96832e-92	0.646983	0.668	0.449	3.77683e-87	CAFstate2
ATP5MC2	2.43095e-91	0.970622	0.383	0.189	1.02375e-86	CAFstate2
SOD3	8.89298e-91	0.894392	0.554	0.345	3.7451e-86	CAFstate2
OAZ2	1.55743e-90	0.853788	0.418	0.235	6.55879e-86	CAFstate2
RPL8	2.29322e-90	0.545551	0.927	0.768	9.65744e-86	CAFstate2
PPP1R12B	2.87829e-90	0.718701	0.252	0.088	1.21213e-85	CAFstate2
RPS16	1.05298e-89	0.562008	0.925	0.809	4.43441e-85	CAFstate2
CAV2	1.17308e-88	0.696822	0.381	0.192	4.94017e-84	CAFstate2
COL18A1	1.97952e-88	1.06989	0.456	0.271	8.33633e-84	CAFstate2
RPL13	1.32065e-87	0.507038	0.969	0.857	5.56167e-83	CAFstate2
TPM1	1.8907e-87	0.751584	0.666	0.456	7.9623e-83	CAFstate2
ARHGDIB	1.2923e-85	0.812598	0.332	0.151	5.44226e-81	CAFstate2
EEF1A1	2.36543e-85	0.517709	0.954	0.88	9.96156e-81	CAFstate2
ADAMTS1	3.27177e-85	0.762902	0.434	0.226	1.37784e-80	CAFstate2
LBH	7.92234e-85	0.902402	0.354	0.172	3.33634e-80	CAFstate2
EPS8	1.91333e-84	0.790567	0.355	0.178	8.0576e-80	CAFstate2
TSC22D1	2.5091e-84	0.885502	0.621	0.42	1.05666e-79	CAFstate2
RPL18	2.53968e-83	0.576948	0.913	0.754	1.06954e-78	CAFstate2
ATP5MG	1.06021e-82	0.89698	0.387	0.196	4.46486e-78	CAFstate2
RPL6	6.90881e-82	0.48932	0.914	0.764	2.90951e-77	CAFstate2
PPP1R12A	3.22233e-81	0.708905	0.392	0.215	1.35702e-76	CAFstate2
ACTB	4.65171e-81	0.530866	0.945	0.771	1.95898e-76	CAFstate2
HMGB1	2.14435e-80	0.51011	0.775	0.569	9.0305e-76	CAFstate2
RBPMS	2.47913e-79	0.701853	0.368	0.19	1.04404e-74	CAFstate2
NUDT4	1.28068e-78	0.70882	0.353	0.177	5.39334e-74	CAFstate2
RHOB	5.31621e-78	0.880402	0.529	0.341	2.23882e-73	CAFstate2
RPL10	5.40003e-77	0.401837	0.981	0.923	2.27411e-72	CAFstate2
SH3BGRL	9.97638e-77	0.630878	0.577	0.399	4.20135e-72	CAFstate2
C11orf96	1.88432e-75	1.20621	0.459	0.263	7.93545e-71	CAFstate2
MFGE8	2.40055e-75	0.787639	0.58	0.415	1.01094e-70	CAFstate2
RPS5	8.25914e-75	0.525405	0.892	0.714	3.47817e-70	CAFstate2
CSRP1	9.80754e-73	0.823201	0.445	0.272	4.13025e-68	CAFstate2
HMGN2	1.34717e-72	0.614661	0.578	0.387	5.67333e-68	CAFstate2
RPL18A	1.97839e-72	0.425244	0.94	0.819	8.3316e-68	CAFstate2
SLC25A6	2.49466e-72	0.509674	0.755	0.555	1.05057e-67	CAFstate2
RPL23A	3.78911e-72	0.442037	0.946	0.871	1.59571e-67	CAFstate2
RPL29	6.15758e-72	0.48717	0.912	0.745	2.59314e-67	CAFstate2
SELENOM	6.3389e-72	0.881037	0.392	0.206	2.6695e-67	CAFstate2
UBXN1	9.93335e-72	0.654051	0.466	0.294	4.18323e-67	CAFstate2
EIF3L	5.91187e-71	0.70685	0.532	0.358	2.48967e-66	CAFstate2
VAMP2	2.51886e-70	0.575157	0.51	0.339	1.06077e-65	CAFstate2
LHFPL6	2.26422e-69	0.948495	0.286	0.134	9.53533e-65	CAFstate2
RPLP2	3.05395e-69	0.435691	0.954	0.854	1.28611e-64	CAFstate2
SELENOW	3.54673e-69	0.8826	0.325	0.165	1.49364e-64	CAFstate2
ATP5ME	6.40465e-69	0.854801	0.358	0.188	2.69719e-64	CAFstate2
RPL14	2.57034e-68	0.478685	0.905	0.759	1.08245e-63	CAFstate2
RPL26	4.68989e-68	0.44892	0.935	0.828	1.97505e-63	CAFstate2
ATP5F1E	7.59221e-68	0.754444	0.411	0.219	3.19731e-63	CAFstate2
RPS10	1.86223e-67	0.47857	0.805	0.624	7.84243e-63	CAFstate2
JAG1	6.56796e-67	0.64113	0.258	0.112	2.76596e-62	CAFstate2
YBX1	1.44215e-66	0.496191	0.736	0.547	6.07335e-62	CAFstate2
RPS9	2.7851e-66	0.453146	0.92	0.763	1.17289e-61	CAFstate2
SUMO2	3.11057e-66	0.438089	0.746	0.544	1.30995e-61	CAFstate2
ATP5MD	4.61125e-66	0.818226	0.334	0.174	1.94193e-61	CAFstate2
COX5B	4.67721e-66	0.389862	0.695	0.511	1.96971e-61	CAFstate2
TNS1	6.42548e-64	0.693291	0.31	0.159	2.70596e-59	CAFstate2
UQCRB	8.11759e-64	0.420767	0.777	0.611	3.41856e-59	CAFstate2
ELOB	1.25521e-63	0.728572	0.374	0.2	5.28605e-59	CAFstate2
PDK4	4.38435e-63	0.788869	0.363	0.19	1.84638e-58	CAFstate2
RPS28	1.01541e-62	0.385671	0.937	0.816	4.27619e-58	CAFstate2
CAVIN3	1.85048e-62	0.952106	0.288	0.142	7.79292e-58	CAFstate2
NDUFA13	2.91254e-62	0.602338	0.579	0.405	1.22656e-57	CAFstate2
ID4	3.96431e-62	0.9517	0.252	0.113	1.66949e-57	CAFstate2
PHLDA2	4.7616e-61	0.839741	0.311	0.162	2.00525e-56	CAFstate2
NAP1L1	4.77672e-61	0.440618	0.706	0.521	2.01162e-56	CAFstate2
ARPC1A	3.2367e-60	0.611636	0.386	0.235	1.36307e-55	CAFstate2
PPP1CB	3.24597e-60	0.701786	0.473	0.314	1.36697e-55	CAFstate2
ANAPC16	3.79932e-60	0.369659	0.526	0.361	1.60001e-55	CAFstate2
SPARCL1	7.07236e-60	0.921046	0.681	0.545	2.97838e-55	CAFstate2
EIF4A1	8.65704e-59	0.618244	0.533	0.366	3.64574e-54	CAFstate2
PDGFRB	8.97345e-59	1.02114	0.45	0.309	3.77899e-54	CAFstate2
ARL6IP4	9.22617e-59	0.563368	0.533	0.369	3.88542e-54	CAFstate2
RPL12	1.75022e-58	0.408229	0.94	0.791	7.37068e-54	CAFstate2
UBA2	2.64396e-58	0.523085	0.304	0.161	1.11345e-53	CAFstate2
COX6A1	2.98207e-58	0.35889	0.668	0.506	1.25584e-53	CAFstate2
RPL15	8.99261e-58	0.391426	0.94	0.861	3.78706e-53	CAFstate2
ST13	3.26014e-57	0.529826	0.589	0.433	1.37294e-52	CAFstate2
SLC25A3	3.08214e-56	0.43571	0.622	0.457	1.29798e-51	CAFstate2
ATP5PO	3.24324e-56	0.681392	0.291	0.151	1.36583e-51	CAFstate2
RPL9	1.15094e-55	0.471672	0.925	0.815	4.84696e-51	CAFstate2
RPL35	2.22345e-55	0.359547	0.931	0.8	9.36359e-51	CAFstate2
ANP32B	9.1757e-55	0.496654	0.427	0.279	3.86416e-50	CAFstate2
FABP5	1.16422e-54	0.766842	0.288	0.146	4.90287e-50	CAFstate2
ATP5MPL	2.10595e-54	0.670643	0.331	0.179	8.86878e-50	CAFstate2
PHLDA1	2.69357e-53	0.684856	0.473	0.313	1.13434e-48	CAFstate2
PTMS	3.60743e-53	0.522113	0.578	0.419	1.5192e-48	CAFstate2
NACA	7.90379e-53	0.364582	0.866	0.72	3.32852e-48	CAFstate2
SELENOK	1.34294e-52	0.645378	0.277	0.141	5.65554e-48	CAFstate2
RPL5	1.67041e-52	0.509281	0.902	0.779	7.03462e-48	CAFstate2
PNRC1	1.89073e-52	0.403544	0.631	0.456	7.96245e-48	CAFstate2
RPL22	2.07658e-52	0.381082	0.864	0.695	8.74509e-48	CAFstate2
ATP5PF	3.68066e-52	0.664143	0.308	0.167	1.55004e-47	CAFstate2
KTN1	8.73798e-52	0.422981	0.502	0.35	3.67983e-47	CAFstate2
COL4A2	1.76078e-51	0.976038	0.407	0.269	7.41519e-47	CAFstate2
RPL7A	2.68573e-51	0.466742	0.909	0.754	1.13104e-46	CAFstate2
BST2	6.85337e-51	0.539838	0.527	0.355	2.88616e-46	CAFstate2
SMDT1	1.1478e-50	0.480939	0.447	0.301	4.83371e-46	CAFstate2
SEM1	3.43614e-50	0.6867	0.321	0.18	1.44706e-45	CAFstate2
CCNI	4.06954e-50	0.427873	0.672	0.498	1.7138e-45	CAFstate2
CHURC1	6.2974e-49	0.554792	0.395	0.26	2.65202e-44	CAFstate2
FILIP1L	7.39692e-49	0.664436	0.399	0.251	3.11506e-44	CAFstate2
ACTN4	8.10875e-49	0.676764	0.374	0.239	3.41484e-44	CAFstate2
ITGB1	1.35019e-48	0.489545	0.629	0.464	5.68604e-44	CAFstate2
LPP	1.6023e-48	0.624326	0.438	0.302	6.74775e-44	CAFstate2
EIF3E	5.52846e-48	0.418552	0.683	0.516	2.3282e-43	CAFstate2
COL4A1	5.7689e-48	0.939722	0.386	0.252	2.42946e-43	CAFstate2
TOB1	2.93014e-47	0.572481	0.294	0.164	1.23397e-42	CAFstate2
SERPINB6	3.58377e-47	0.476314	0.361	0.227	1.50923e-42	CAFstate2
EIF3K	4.15515e-47	0.362903	0.59	0.441	1.74986e-42	CAFstate2
COX8A	6.19781e-47	0.348971	0.576	0.433	2.61008e-42	CAFstate2
BTF3	7.21406e-47	0.285926	0.813	0.659	3.03806e-42	CAFstate2
NOP53	4.23917e-46	0.620211	0.32	0.182	1.78524e-41	CAFstate2
RPL37A	7.24951e-46	0.34101	0.946	0.864	3.05299e-41	CAFstate2
ATP5F1B	8.31176e-46	0.66212	0.266	0.143	3.50033e-41	CAFstate2
EIF4A2	9.41892e-46	0.393582	0.69	0.538	3.96659e-41	CAFstate2
TGFB1I1	2.53712e-45	0.523935	0.375	0.243	1.06846e-40	CAFstate2
ATP5PD	2.853e-45	0.57148	0.258	0.136	1.20148e-40	CAFstate2
ATP5F1D	3.91607e-45	0.619122	0.29	0.161	1.64918e-40	CAFstate2
RPS15	5.48535e-45	0.330849	0.95	0.856	2.31005e-40	CAFstate2
ZFHX3	1.19284e-44	0.501573	0.272	0.151	5.02341e-40	CAFstate2
ATP5MC3	1.50001e-44	0.615331	0.279	0.154	6.31701e-40	CAFstate2
NDUFB7	3.48736e-44	0.392363	0.527	0.392	1.46863e-39	CAFstate2
STOM	4.10248e-44	0.395924	0.409	0.273	1.72768e-39	CAFstate2
TRIR	1.61184e-43	0.554119	0.284	0.157	6.78793e-39	CAFstate2
PNISR	1.71963e-43	0.430132	0.554	0.408	7.24189e-39	CAFstate2
SBDS	2.06275e-43	0.425459	0.471	0.34	8.68684e-39	CAFstate2
EBF1	4.45512e-43	0.409906	0.254	0.132	1.87618e-38	CAFstate2
RPS27A	9.43639e-43	0.308025	0.964	0.916	3.97395e-38	CAFstate2
PFN1	1.39797e-42	0.442719	0.744	0.597	5.88726e-38	CAFstate2
PDLIM1	3.03038e-42	0.500148	0.438	0.311	1.27618e-37	CAFstate2
HLA-A	4.30822e-42	0.404381	0.802	0.629	1.81432e-37	CAFstate2
CPE	5.97365e-42	0.582159	0.454	0.312	2.51568e-37	CAFstate2
EIF3G	1.81693e-41	0.414477	0.501	0.368	7.65165e-37	CAFstate2
RPS3A	6.55903e-41	0.369537	0.939	0.87	2.76221e-36	CAFstate2
ROCK1	7.65529e-41	0.563185	0.328	0.207	3.22387e-36	CAFstate2
RBP1	4.13731e-40	1.15724	0.371	0.254	1.74234e-35	CAFstate2
DEK	7.95467e-40	0.49694	0.431	0.309	3.34995e-35	CAFstate2
NDUFB8	1.85429e-39	0.251118	0.473	0.334	7.80898e-35	CAFstate2
RPS25	2.00714e-39	0.298699	0.938	0.868	8.45268e-35	CAFstate2
N4BP2L2	3.52014e-39	0.400278	0.537	0.4	1.48244e-34	CAFstate2
MYL6	4.17963e-39	0.432147	0.895	0.812	1.76017e-34	CAFstate2
SYF2	4.85322e-39	0.334595	0.438	0.31	2.04384e-34	CAFstate2
CD151	8.92852e-39	0.480557	0.503	0.378	3.76007e-34	CAFstate2
BTG2	1.07706e-38	0.478856	0.412	0.27	4.53583e-34	CAFstate2
NDUFB10	1.38836e-38	0.387807	0.481	0.358	5.84682e-34	CAFstate2
CAVIN1	1.82856e-38	0.541588	0.294	0.171	7.7006e-34	CAFstate2
HNRNPA3	2.14061e-38	0.304208	0.504	0.371	9.01474e-34	CAFstate2
RPL4	4.19301e-38	0.340535	0.825	0.662	1.7658e-33	CAFstate2
EHD2	4.87502e-38	0.483128	0.314	0.201	2.05302e-33	CAFstate2
MARCKSL1	5.54248e-38	0.761617	0.359	0.243	2.3341e-33	CAFstate2
RPS6	6.57291e-38	0.322649	0.957	0.895	2.76805e-33	CAFstate2
C12orf57	6.84911e-38	0.334611	0.66	0.51	2.88437e-33	CAFstate2
IGFBP5	1.17069e-37	0.474067	0.578	0.436	4.93011e-33	CAFstate2
COX7A1	1.51587e-37	0.375705	0.453	0.325	6.3838e-33	CAFstate2
EIF3H	2.03393e-37	0.290236	0.55	0.414	8.5655e-33	CAFstate2
JUNB	3.3045e-37	0.556426	0.752	0.618	1.39163e-32	CAFstate2
HNRNPDL	8.04461e-37	0.254962	0.613	0.476	3.38783e-32	CAFstate2
EIF3F	1.40387e-36	0.408397	0.534	0.403	5.9121e-32	CAFstate2
FLNA	2.2222e-36	0.571219	0.51	0.386	9.35837e-32	CAFstate2
SRSF3	8.62304e-36	0.26633	0.575	0.448	3.63142e-31	CAFstate2
PEBP1	9.48547e-36	0.272404	0.644	0.491	3.99461e-31	CAFstate2
GADD45GIP1	1.01403e-35	0.388149	0.452	0.332	4.2704e-31	CAFstate2
RPS3	2.13422e-35	0.436887	0.93	0.826	8.98785e-31	CAFstate2
ATP5MF	2.93758e-35	0.554562	0.272	0.159	1.2371e-30	CAFstate2
CYC1	4.02081e-35	0.360226	0.359	0.247	1.69328e-30	CAFstate2
RPS15A	1.14208e-34	0.320694	0.946	0.856	4.80964e-30	CAFstate2
EEF2	1.67957e-34	0.304555	0.783	0.611	7.07317e-30	CAFstate2
MGST3	1.85254e-34	0.280091	0.642	0.511	7.80159e-30	CAFstate2
PSME1	1.89489e-34	0.255229	0.535	0.41	7.97997e-30	CAFstate2
RPL36A	3.74612e-34	0.262571	0.816	0.685	1.5776e-29	CAFstate2
ISCU	4.43123e-34	0.338241	0.506	0.382	1.86613e-29	CAFstate2
VDAC2	5.82589e-34	0.260306	0.463	0.343	2.45346e-29	CAFstate2
MZT2B	7.13992e-34	0.398654	0.489	0.369	3.00684e-29	CAFstate2
CEBPD	8.82683e-34	0.552897	0.488	0.365	3.71724e-29	CAFstate2
NUCKS1	1.03344e-33	0.376742	0.593	0.457	4.35212e-29	CAFstate2
CD9	1.04407e-33	0.407293	0.491	0.36	4.3969e-29	CAFstate2
RPL32	1.49082e-33	0.26385	0.964	0.913	6.2783e-29	CAFstate2
RPS24	1.88147e-33	0.353821	0.933	0.828	7.92342e-29	CAFstate2
COX7A2L	8.724e-33	0.255141	0.471	0.348	3.67394e-28	CAFstate2
ITGA1	9.76889e-33	0.560344	0.258	0.156	4.11397e-28	CAFstate2
IGFBP2	1.65687e-32	0.538983	0.275	0.165	6.97757e-28	CAFstate2
EDF1	2.60419e-32	0.261832	0.695	0.533	1.0967e-27	CAFstate2
SIVA1	3.42098e-32	0.37606	0.425	0.313	1.44068e-27	CAFstate2
EID1	4.43148e-32	0.259779	0.678	0.521	1.86623e-27	CAFstate2
RAC1	5.57216e-32	0.330414	0.594	0.465	2.3466e-27	CAFstate2
PKIG	1.11885e-31	0.335873	0.352	0.24	4.71182e-27	CAFstate2
APOE	1.23699e-31	0.65247	0.41	0.284	5.20932e-27	CAFstate2
EIF4B	1.81865e-31	0.339895	0.438	0.322	7.65887e-27	CAFstate2
HLA-C	9.05649e-31	0.339846	0.736	0.59	3.81396e-26	CAFstate2
CLIC1	9.77284e-31	0.252314	0.605	0.48	4.11563e-26	CAFstate2
ANXA6	1.14055e-30	0.375723	0.395	0.288	4.8032e-26	CAFstate2
NDUFV2	1.58303e-30	0.436453	0.404	0.297	6.66663e-26	CAFstate2
RPSA	1.67545e-30	0.355829	0.807	0.654	7.05584e-26	CAFstate2
HIST1H4C	1.72647e-30	0.615886	0.316	0.213	7.27068e-26	CAFstate2
FKBP5	2.32181e-30	0.449589	0.3	0.195	9.77785e-26	CAFstate2
EIF3D	2.95365e-30	0.265601	0.401	0.291	1.24387e-25	CAFstate2
RBMX	4.59112e-30	0.297272	0.462	0.35	1.93346e-25	CAFstate2
CCDC107	6.50833e-30	0.5534	0.285	0.188	2.74085e-25	CAFstate2
GNB2L1	6.78053e-30	0.725722	0.429	0.329	2.85548e-25	CAFstate2
RPL24	7.27042e-30	0.257818	0.91	0.804	3.06179e-25	CAFstate2
HNRNPM	8.85357e-30	0.340671	0.377	0.271	3.72851e-25	CAFstate2
SYPL1	8.94468e-30	0.268815	0.357	0.249	3.76687e-25	CAFstate2
NBEAL1	3.83302e-29	0.492087	0.345	0.24	1.6142e-24	CAFstate2
PRDX2	1.17366e-28	0.258603	0.498	0.382	4.94263e-24	CAFstate2
FHL2	1.45354e-28	0.63872	0.341	0.241	6.12129e-24	CAFstate2
ID1	2.83202e-28	0.529686	0.298	0.192	1.19265e-23	CAFstate2
FXYD1	2.84991e-28	0.457171	0.385	0.27	1.20018e-23	CAFstate2
RPL39	1.07571e-27	0.304093	0.902	0.822	4.53015e-23	CAFstate2
TLN1	1.47757e-27	0.35023	0.358	0.259	6.2225e-23	CAFstate2
RANBP1	1.76777e-27	0.379358	0.407	0.309	7.44461e-23	CAFstate2
VPS28	3.44446e-27	0.342016	0.454	0.353	1.45056e-22	CAFstate2
RAD23A	4.43949e-27	0.352804	0.374	0.277	1.8696e-22	CAFstate2
TCEAL4	9.49319e-27	0.436299	0.487	0.385	3.99787e-22	CAFstate2
CALM1	1.42819e-26	0.258881	0.629	0.506	6.01452e-22	CAFstate2
ID3	4.46087e-26	0.493823	0.544	0.43	1.8786e-21	CAFstate2
HMGB2	7.31077e-26	0.305807	0.301	0.205	3.07879e-21	CAFstate2
ARPC5	1.98107e-25	0.354528	0.458	0.363	8.34288e-21	CAFstate2
RAB13	2.79893e-25	0.301238	0.438	0.327	1.17871e-20	CAFstate2
MYH9	4.19957e-25	0.313932	0.437	0.328	1.76857e-20	CAFstate2
HSPB1	1.0494e-24	0.460367	0.813	0.702	4.41936e-20	CAFstate2
CALM3	1.54044e-24	0.250895	0.401	0.304	6.48724e-20	CAFstate2
COX20	2.9573e-24	0.270107	0.281	0.19	1.24541e-19	CAFstate2
MRFAP1	5.73281e-24	0.275287	0.496	0.392	2.41426e-19	CAFstate2
NDUFS6	1.09777e-23	0.310122	0.42	0.33	4.62303e-19	CAFstate2
BBX	1.13465e-23	0.346424	0.316	0.226	4.77834e-19	CAFstate2
ISG15	1.59359e-23	0.487088	0.361	0.264	6.7111e-19	CAFstate2
CBX6	1.95975e-23	0.465316	0.265	0.179	8.25309e-19	CAFstate2
SRSF9	2.36317e-23	0.336505	0.353	0.262	9.95203e-19	CAFstate2
PPIG	2.37247e-23	0.303191	0.387	0.294	9.99118e-19	CAFstate2
CAP1	2.94344e-23	0.272694	0.412	0.316	1.23957e-18	CAFstate2
PTEN	3.56351e-23	0.449794	0.324	0.236	1.5007e-18	CAFstate2
SET	4.09943e-23	0.312408	0.424	0.334	1.72639e-18	CAFstate2
YWHAH	4.69462e-23	0.355119	0.336	0.246	1.97705e-18	CAFstate2
DUT	7.7086e-23	0.330343	0.423	0.328	3.24632e-18	CAFstate2
LUC7L3	9.98155e-23	0.311809	0.423	0.332	4.20353e-18	CAFstate2
COPS6	1.20623e-22	0.263847	0.381	0.292	5.07978e-18	CAFstate2
H2AFJ	1.53924e-22	0.335775	0.427	0.339	6.48218e-18	CAFstate2
NDUFS7	1.57567e-22	0.25408	0.376	0.283	6.6356e-18	CAFstate2
PGAM1	1.656e-22	0.314793	0.401	0.304	6.97393e-18	CAFstate2
C9orf3	2.52366e-22	0.335223	0.287	0.2	1.06279e-17	CAFstate2
RBBP7	3.67523e-22	0.26735	0.282	0.196	1.54775e-17	CAFstate2
RPS23	3.93744e-22	0.255211	0.952	0.877	1.65817e-17	CAFstate2
TACC1	8.93109e-22	0.284066	0.382	0.29	3.76115e-17	CAFstate2
DYNC1I2	1.00631e-21	0.266117	0.377	0.287	4.23787e-17	CAFstate2
NDUFS2	1.09001e-21	0.278919	0.278	0.194	4.59037e-17	CAFstate2
NSA2	1.86885e-21	0.338263	0.376	0.289	7.87028e-17	CAFstate2
EIF2S3	2.65225e-21	0.320515	0.323	0.238	1.11694e-16	CAFstate2
POLR2F	2.84349e-21	0.435569	0.373	0.29	1.19748e-16	CAFstate2
C6orf48	3.14802e-21	0.257537	0.532	0.434	1.32573e-16	CAFstate2
PA2G4	8.12657e-21	0.270096	0.375	0.289	3.42234e-16	CAFstate2
MAF1	1.2718e-20	0.322005	0.298	0.217	5.35592e-16	CAFstate2
ARGLU1	1.7038e-20	0.297685	0.401	0.312	7.17521e-16	CAFstate2
ALKBH7	2.99127e-20	0.284745	0.349	0.266	1.25971e-15	CAFstate2
CAMLG	5.2717e-20	0.320463	0.386	0.302	2.22007e-15	CAFstate2
WDR1	6.11761e-20	0.273951	0.321	0.238	2.57631e-15	CAFstate2
KMT2E	8.17629e-20	0.286736	0.363	0.278	3.44328e-15	CAFstate2
SRRM1	3.83686e-19	0.343458	0.368	0.29	1.61582e-14	CAFstate2
TUBB4B	6.71156e-19	0.293865	0.373	0.286	2.82644e-14	CAFstate2
RTF1	1.07537e-18	0.293488	0.353	0.273	4.5287e-14	CAFstate2
KANK2	1.09271e-18	0.286522	0.292	0.214	4.60173e-14	CAFstate2
FXYD6	1.10642e-18	0.288157	0.278	0.197	4.65945e-14	CAFstate2
RNASEH2C	1.29565e-18	0.263388	0.351	0.273	5.45638e-14	CAFstate2
RALY	1.88357e-18	0.255063	0.298	0.222	7.93227e-14	CAFstate2
ITM2C	2.49248e-18	0.289176	0.36	0.278	1.04966e-13	CAFstate2
MIDN	3.37103e-18	0.331631	0.282	0.205	1.41964e-13	CAFstate2
YBX3	3.56136e-18	0.336706	0.456	0.373	1.4998e-13	CAFstate2
ILK	6.39438e-18	0.317338	0.35	0.275	2.69287e-13	CAFstate2
NR4A1	7.52355e-18	0.271748	0.455	0.351	3.16839e-13	CAFstate2
ACTN1	8.77832e-18	0.316505	0.388	0.301	3.69681e-13	CAFstate2
MT1M	1.14025e-17	0.558063	0.316	0.23	4.80194e-13	CAFstate2
CHMP3	1.24743e-17	0.272055	0.302	0.227	5.25329e-13	CAFstate2
TUFM	1.52974e-17	0.254329	0.375	0.3	6.44221e-13	CAFstate2
RNPS1	4.0834e-17	0.272895	0.313	0.239	1.71964e-12	CAFstate2
CRISPLD2	1.91262e-16	0.473714	0.416	0.347	8.05463e-12	CAFstate2
PIN1	4.10513e-16	0.259422	0.289	0.22	1.72879e-11	CAFstate2
ZNF428	6.15932e-16	0.289937	0.334	0.261	2.59387e-11	CAFstate2
FBL	6.4253e-16	0.268258	0.326	0.255	2.70589e-11	CAFstate2
FKBP8	9.7225e-16	0.307901	0.422	0.351	4.09444e-11	CAFstate2
RPS12	1.2487e-15	0.304724	0.946	0.88	5.25864e-11	CAFstate2
GABARAP	2.36414e-15	0.276254	0.324	0.246	9.95611e-11	CAFstate2
NENF	4.02132e-15	0.257926	0.464	0.381	1.6935e-10	CAFstate2
IGBP1	6.25122e-15	0.272582	0.289	0.222	2.63258e-10	CAFstate2
DCTN3	2.58138e-14	0.258857	0.325	0.26	1.0871e-09	CAFstate2
SNHG7	3.57378e-14	0.369868	0.291	0.228	1.50503e-09	CAFstate2
AXL	7.30886e-14	0.358145	0.303	0.239	3.07798e-09	CAFstate2
GLTSCR2	7.69912e-14	0.509546	0.337	0.277	3.24233e-09	CAFstate2
DCTN2	2.29394e-13	0.251504	0.299	0.237	9.66049e-09	CAFstate2
LSM14A	3.81714e-13	0.257127	0.274	0.213	1.60751e-08	CAFstate2
CCDC85B	7.71668e-13	0.283254	0.38	0.314	3.24972e-08	CAFstate2
NME4	1.03514e-12	0.264217	0.322	0.262	4.35928e-08	CAFstate2
NEXN	1.10316e-12	0.364624	0.292	0.229	4.64572e-08	CAFstate2
CSNK1A1	1.6003e-12	0.308755	0.369	0.308	6.73936e-08	CAFstate2
JUN	7.08201e-12	0.353899	0.642	0.551	2.98245e-07	CAFstate2
NME3	3.94674e-11	0.261564	0.349	0.292	1.66209e-06	CAFstate2
NGFRAP1	1.15503e-10	0.44132	0.306	0.25	4.86416e-06	CAFstate2
SF3B2	2.25488e-10	0.264399	0.328	0.276	9.49596e-06	CAFstate2
PHF14	1.63847e-09	0.267543	0.273	0.225	6.9001e-05	CAFstate2
GADD45B	7.33152e-09	0.46503	0.504	0.455	0.000308752	CAFstate2
IGHA1	1.84802e-08	0.727326	0.292	0.232	0.000778256	CAFstate2
SNRNP70	9.00123e-08	0.284634	0.298	0.257	0.00379069	CAFstate2
RSF1	3.56822e-07	0.255542	0.263	0.224	0.0150269	CAFstate2
WBP5	0.000255625	0.382877	0.255	0.228	1	CAFstate2
IGLC2	0.00204335	0.719461	0.271	0.242	1	CAFstate2
COL1A1	0	3.17524	0.9	0.518	0	CAFstate3
SFRP2	0	3.06955	0.721	0.136	0	CAFstate3
SFRP4	0	2.55217	0.451	0.068	0	CAFstate3
CTHRC1	0	2.552	0.616	0.125	0	CAFstate3
COL1A2	0	2.53873	0.953	0.601	0	CAFstate3
COL3A1	0	2.27287	0.892	0.507	0	CAFstate3
AEBP1	0	1.92208	0.773	0.299	0	CAFstate3
COL10A1	0	1.89314	0.319	0.011	0	CAFstate3
VCAN	0	1.77383	0.671	0.15	0	CAFstate3
CCDC80	0	1.7604	0.811	0.329	0	CAFstate3
THBS2	0	1.69064	0.584	0.119	0	CAFstate3
COL6A3	0	1.67327	0.79	0.296	0	CAFstate3
COL5A2	0	1.62651	0.624	0.202	0	CAFstate3
COL5A1	0	1.57948	0.568	0.142	0	CAFstate3
MMP14	0	1.53841	0.573	0.166	0	CAFstate3
MMP2	0	1.53691	0.786	0.25	0	CAFstate3
FBLN1	0	1.51884	0.795	0.307	0	CAFstate3
COL6A2	0	1.50998	0.866	0.447	0	CAFstate3
NBL1	0	1.37616	0.692	0.272	0	CAFstate3
LUM	0	1.35407	0.935	0.566	0	CAFstate3
ISLR	0	1.23777	0.598	0.135	0	CAFstate3
MXRA8	0	1.22576	0.634	0.202	0	CAFstate3
FBLN2	0	1.19844	0.497	0.083	0	CAFstate3
CTSK	0	1.16766	0.669	0.203	0	CAFstate3
SPON2	0	1.13775	0.584	0.157	0	CAFstate3
LRP1	0	1.02185	0.646	0.192	0	CAFstate3
PLXDC2	0	1.00473	0.466	0.077	0	CAFstate3
MRC2	2.81346e-306	0.990347	0.48	0.097	1.18483e-301	CAFstate3
CLEC11A	2.27671e-305	1.05254	0.598	0.18	9.58791e-301	CAFstate3
MXRA5	2.78587e-305	1.25201	0.433	0.074	1.17321e-300	CAFstate3
COL8A1	8.29183e-301	1.37975	0.47	0.094	3.49194e-296	CAFstate3
HTRA1	2.53283e-288	1.27212	0.589	0.192	1.06665e-283	CAFstate3
FN1	1.1585e-285	1.8899	0.8	0.39	4.87881e-281	CAFstate3
COL6A1	3.32271e-283	1.30451	0.801	0.402	1.39929e-278	CAFstate3
FAP	6.12229e-276	0.92884	0.392	0.061	2.57828e-271	CAFstate3
HSPG2	4.03027e-272	0.986534	0.468	0.106	1.69727e-267	CAFstate3
MFAP2	4.17469e-271	1.13684	0.391	0.067	1.75809e-266	CAFstate3
PPIC	4.11558e-270	0.943305	0.608	0.216	1.73319e-265	CAFstate3
TSHZ2	2.86193e-260	0.961588	0.491	0.125	1.20524e-255	CAFstate3
COL12A1	4.78636e-258	1.6421	0.457	0.113	2.01568e-253	CAFstate3
LOXL1	7.64591e-257	0.916998	0.391	0.072	3.21992e-252	CAFstate3
COL11A1	2.99529e-255	2.07673	0.26	0.011	1.2614e-250	CAFstate3
EFEMP2	8.09053e-254	0.859939	0.585	0.205	3.40716e-249	CAFstate3
SULF1	1.1336e-253	1.2768	0.414	0.088	4.77392e-249	CAFstate3
SERPINF1	2.15214e-247	1.20112	0.802	0.421	9.06332e-243	CAFstate3
EMILIN1	1.04667e-245	1.00269	0.548	0.178	4.40783e-241	CAFstate3
ASPN	2.21739e-245	1.48106	0.482	0.129	9.33808e-241	CAFstate3
SSPN	1.6544e-242	0.820705	0.513	0.155	6.96716e-238	CAFstate3
PCOLCE	1.84081e-241	0.865367	0.752	0.334	7.7522e-237	CAFstate3
CERCAM	1.16015e-237	0.826573	0.432	0.108	4.88574e-233	CAFstate3
RCN3	5.80904e-237	0.727239	0.467	0.121	2.44636e-232	CAFstate3
FBN1	1.3082e-236	0.862431	0.521	0.157	5.50924e-232	CAFstate3
RARRES2	8.65403e-233	1.08306	0.824	0.455	3.64447e-228	CAFstate3
POSTN	3.27812e-231	1.92067	0.416	0.1	1.38052e-226	CAFstate3
DPYSL3	7.29491e-229	0.730446	0.405	0.09	3.0721e-224	CAFstate3
MMP11	2.88333e-228	2.78215	0.325	0.053	1.21425e-223	CAFstate3
MARCKS	3.27072e-226	0.920976	0.564	0.203	1.3774e-221	CAFstate3
CDH11	7.53906e-225	0.911727	0.489	0.15	3.17493e-220	CAFstate3
ITGBL1	1.93271e-223	1.018	0.298	0.037	8.13921e-219	CAFstate3
BGN	1.47029e-221	1.149	0.735	0.365	6.19182e-217	CAFstate3
ANTXR1	2.6577e-219	1.1486	0.48	0.152	1.11924e-214	CAFstate3
GAS1	1.37209e-218	0.693611	0.347	0.059	5.77827e-214	CAFstate3
TIMP2	4.73048e-217	0.654068	0.739	0.349	1.99215e-212	CAFstate3
FIBIN	5.84905e-213	0.748293	0.331	0.055	2.46321e-208	CAFstate3
MEG3	3.91262e-212	0.60756	0.63	0.23	1.64772e-207	CAFstate3
BICC1	9.93049e-212	0.642389	0.342	0.063	4.18203e-207	CAFstate3
PDGFRL	1.41011e-211	0.764378	0.355	0.069	5.93838e-207	CAFstate3
CHPF	1.54745e-211	0.940284	0.43	0.122	6.51677e-207	CAFstate3
HTRA3	1.56909e-210	0.961446	0.347	0.066	6.60791e-206	CAFstate3
C1S	6.97643e-210	0.897193	0.845	0.488	2.93798e-205	CAFstate3
C1QTNF3	7.82136e-210	1.07393	0.273	0.029	3.29381e-205	CAFstate3
PDGFRA	1.56425e-205	0.512114	0.496	0.149	6.58751e-201	CAFstate3
RARRES1	5.83528e-204	1.08459	0.436	0.117	2.45741e-199	CAFstate3
LY6E	2.0765e-203	0.766385	0.713	0.334	8.74476e-199	CAFstate3
TTC3	1.00645e-201	0.795729	0.578	0.235	4.23844e-197	CAFstate3
FSTL1	8.88811e-197	0.660647	0.714	0.333	3.74305e-192	CAFstate3
LTBP3	1.17471e-196	0.813566	0.425	0.122	4.94707e-192	CAFstate3
COL16A1	6.4125e-196	0.794755	0.355	0.078	2.7005e-191	CAFstate3
IGF1	7.18036e-195	1.02185	0.354	0.074	3.02386e-190	CAFstate3
GPNMB	8.87849e-195	0.485885	0.558	0.199	3.739e-190	CAFstate3
CYP1B1	8.18887e-193	0.987094	0.339	0.067	3.44858e-188	CAFstate3
C3	2.71681e-190	0.943187	0.605	0.23	1.14413e-185	CAFstate3
ELN	2.8907e-190	0.784767	0.409	0.11	1.21736e-185	CAFstate3
PODN	2.28447e-189	0.506693	0.401	0.105	9.62057e-185	CAFstate3
SLC44A1	6.57776e-189	0.685483	0.396	0.107	2.77009e-184	CAFstate3
GPX8	7.69762e-188	0.503238	0.397	0.108	3.2417e-183	CAFstate3
RRBP1	1.19675e-187	0.772575	0.566	0.227	5.03987e-183	CAFstate3
DAB2	2.79404e-187	0.443253	0.458	0.14	1.17665e-182	CAFstate3
TSPAN4	6.14307e-187	0.660516	0.52	0.191	2.58703e-182	CAFstate3
CMTM3	1.62026e-186	0.611429	0.384	0.102	6.82341e-182	CAFstate3
THY1	1.43982e-185	0.639671	0.639	0.256	6.0635e-181	CAFstate3
PRRX1	4.76238e-185	0.734055	0.47	0.153	2.00558e-180	CAFstate3
SPARC	1.55416e-184	1.16629	0.911	0.647	6.54504e-180	CAFstate3
OLFML3	1.45536e-182	0.419174	0.571	0.212	6.12898e-178	CAFstate3
FKBP10	3.43752e-182	0.577206	0.494	0.177	1.44764e-177	CAFstate3
ITGB5	4.18195e-178	0.745047	0.355	0.09	1.76114e-173	CAFstate3
CD99	1.94011e-176	0.644944	0.791	0.47	8.17041e-172	CAFstate3
2021-09-11	3.24127e-176	0.618715	0.503	0.184	1.365e-171	CAFstate3
TCF4	4.0475e-176	0.739227	0.607	0.266	1.70453e-171	CAFstate3
OMD	2.79923e-174	0.597639	0.265	0.04	1.17884e-169	CAFstate3
DPT	6.18769e-174	0.96821	0.456	0.141	2.60582e-169	CAFstate3
SLIT2	6.79602e-174	0.589263	0.264	0.041	2.86201e-169	CAFstate3
ADD3	9.61178e-172	0.457925	0.442	0.143	4.04781e-167	CAFstate3
GSN	1.4735e-168	1.88242	0.773	0.468	6.20536e-164	CAFstate3
LTBP2	1.90445e-168	0.530759	0.332	0.077	8.02022e-164	CAFstate3
HDLBP	4.33726e-168	0.601049	0.506	0.2	1.82655e-163	CAFstate3
CTGF	7.44862e-167	1.45047	0.598	0.279	3.13684e-162	CAFstate3
PAM	1.09538e-166	0.480854	0.459	0.158	4.61298e-162	CAFstate3
PLD3	5.2485e-166	0.576034	0.557	0.233	2.2103e-161	CAFstate3
FBLN5	1.01147e-165	0.546409	0.423	0.128	4.25959e-161	CAFstate3
PTK7	9.63023e-165	0.695478	0.323	0.078	4.05558e-160	CAFstate3
NEAT1	3.24768e-161	0.767772	0.861	0.543	1.36769e-156	CAFstate3
P4HB	1.99784e-160	0.614307	0.654	0.325	8.4135e-156	CAFstate3
PTGIS	1.7559e-159	0.562933	0.275	0.053	7.39461e-155	CAFstate3
ADAMTS2	3.98844e-159	0.587222	0.256	0.043	1.67965e-154	CAFstate3
LIMA1	1.43103e-158	0.493104	0.482	0.179	6.0265e-154	CAFstate3
NFIC	2.31866e-158	0.537664	0.564	0.247	9.76459e-154	CAFstate3
IGFBP3	4.16622e-158	1.35136	0.374	0.113	1.75452e-153	CAFstate3
LOX	6.98197e-157	0.320176	0.348	0.088	2.94032e-152	CAFstate3
PDLIM2	1.92984e-156	0.561088	0.497	0.197	8.12713e-152	CAFstate3
CREB3L1	2.34832e-154	0.361847	0.259	0.047	9.8895e-150	CAFstate3
FCGRT	4.66262e-154	0.591663	0.594	0.272	1.96357e-149	CAFstate3
PTGFRN	4.94429e-154	0.523227	0.25	0.044	2.08219e-149	CAFstate3
CKAP4	1.46632e-153	0.461518	0.38	0.117	6.17513e-149	CAFstate3
TMED3	4.25976e-153	0.556552	0.404	0.136	1.79391e-148	CAFstate3
MMP23B	1.39973e-152	0.728678	0.281	0.063	5.89468e-148	CAFstate3
INHBA	1.8758e-152	0.780379	0.364	0.107	7.89955e-148	CAFstate3
MDK	6.5892e-152	0.696999	0.595	0.274	2.77491e-147	CAFstate3
SPON1	3.12503e-151	0.440899	0.303	0.07	1.31604e-146	CAFstate3
AHNAK	8.07544e-150	0.576603	0.624	0.299	3.40081e-145	CAFstate3
LGALS3BP	8.88539e-150	0.635804	0.701	0.365	3.7419e-145	CAFstate3
FGFR1	9.50402e-149	0.417311	0.455	0.164	4.00243e-144	CAFstate3
ANKH	1.01495e-148	0.570908	0.255	0.049	4.27425e-144	CAFstate3
FAM114A1	1.0456e-148	0.522959	0.398	0.134	4.40332e-144	CAFstate3
RHOBTB3	1.09622e-147	0.558146	0.463	0.173	4.61653e-143	CAFstate3
RUNX1T1	1.38394e-146	0.627609	0.283	0.064	5.82817e-142	CAFstate3
BOC	1.60352e-146	0.529227	0.259	0.051	6.75289e-142	CAFstate3
TMEM119	6.38788e-146	0.523108	0.255	0.048	2.69013e-141	CAFstate3
CALU	3.02392e-145	0.49181	0.579	0.264	1.27347e-140	CAFstate3
FAM198B	3.34007e-145	0.363245	0.287	0.064	1.4066e-140	CAFstate3
ANGPTL2	1.19791e-144	0.593002	0.347	0.103	5.04474e-140	CAFstate3
CNN2	1.81095e-144	0.739932	0.406	0.148	7.62646e-140	CAFstate3
FRMD6	1.08634e-143	0.376514	0.287	0.066	4.57488e-139	CAFstate3
TNXB	1.88163e-143	1.13861	0.267	0.061	7.92411e-139	CAFstate3
PMP22	1.50946e-142	0.443649	0.627	0.304	6.35677e-138	CAFstate3
PALLD	4.33444e-142	0.8104	0.516	0.228	1.82536e-137	CAFstate3
GRN	8.14949e-142	0.498665	0.548	0.246	3.432e-137	CAFstate3
C4orf48	3.98933e-141	0.551816	0.402	0.14	1.68003e-136	CAFstate3
FKBP9	6.69558e-141	0.482895	0.356	0.111	2.81971e-136	CAFstate3
GOLIM4	3.60794e-140	0.616692	0.422	0.155	1.51941e-135	CAFstate3
PTGDS	8.75355e-140	1.26392	0.46	0.182	3.68638e-135	CAFstate3
BNC2	9.37358e-138	0.481994	0.265	0.059	3.9475e-133	CAFstate3
RCN1	1.13057e-137	0.396209	0.5	0.21	4.76118e-133	CAFstate3
IGFBP6	1.21131e-137	1.36658	0.603	0.311	5.1012e-133	CAFstate3
SDF4	4.09981e-136	0.496688	0.474	0.199	1.72655e-131	CAFstate3
VAT1	1.13158e-135	0.335783	0.317	0.089	4.76543e-131	CAFstate3
GLT8D2	1.23978e-135	0.393969	0.359	0.114	5.22107e-131	CAFstate3
DPP7	1.33885e-135	0.515394	0.433	0.166	5.63831e-131	CAFstate3
PLTP	1.5501e-135	0.564248	0.47	0.19	6.52792e-131	CAFstate3
SH3D19	2.50571e-135	0.29254	0.268	0.06	1.05523e-130	CAFstate3
PSAP	9.91691e-135	0.493143	0.825	0.522	4.17631e-130	CAFstate3
CRABP2	3.61788e-134	0.550416	0.303	0.079	1.5236e-129	CAFstate3
KDELR2	1.17949e-133	0.419322	0.603	0.3	4.9672e-129	CAFstate3
FAM3C	1.33497e-133	0.476568	0.449	0.18	5.62195e-129	CAFstate3
IGFBP4	6.5619e-133	0.983913	0.714	0.405	2.76341e-128	CAFstate3
LMAN1	3.50599e-132	0.474299	0.454	0.181	1.47648e-127	CAFstate3
TIMP3	6.10939e-132	0.965283	0.697	0.394	2.57285e-127	CAFstate3
LINC00657	6.72414e-132	0.697877	0.296	0.082	2.83174e-127	CAFstate3
COPZ2	9.802e-132	0.338762	0.255	0.057	4.12791e-127	CAFstate3
ZFP36L2	1.70196e-130	0.52681	0.636	0.327	7.16745e-126	CAFstate3
KDELR3	6.76091e-130	0.303197	0.284	0.073	2.84722e-125	CAFstate3
RAB31	1.25569e-129	0.729745	0.431	0.176	5.28808e-125	CAFstate3
CPXM1	1.5385e-129	0.602719	0.29	0.078	6.47908e-125	CAFstate3
JTB	2.64332e-128	0.449669	0.57	0.279	1.11318e-123	CAFstate3
S100A16	3.19239e-128	0.255039	0.443	0.168	1.34441e-123	CAFstate3
VEGFB	5.53161e-128	0.428566	0.269	0.067	2.32953e-123	CAFstate3
IL32	6.85212e-128	0.492523	0.493	0.207	2.88563e-123	CAFstate3
NFIX	2.62285e-127	0.448568	0.318	0.097	1.10456e-122	CAFstate3
VKORC1	1.49799e-126	0.37843	0.589	0.294	6.30847e-122	CAFstate3
CD248	1.05526e-125	0.594152	0.333	0.104	4.44403e-121	CAFstate3
CTSF	1.18631e-125	0.614241	0.432	0.176	4.99593e-121	CAFstate3
TMEM98	4.35533e-125	0.370603	0.477	0.195	1.83416e-120	CAFstate3
OGN	5.73027e-125	0.448364	0.396	0.135	2.41319e-120	CAFstate3
F2R	8.03996e-125	0.715728	0.284	0.078	3.38587e-120	CAFstate3
ECM1	8.19151e-125	0.441197	0.363	0.123	3.44969e-120	CAFstate3
PRELP	2.1338e-124	0.541713	0.438	0.176	8.98607e-120	CAFstate3
MPZL1	1.16638e-123	0.306333	0.387	0.138	4.912e-119	CAFstate3
MTDH	1.2819e-123	0.501253	0.604	0.304	5.39848e-119	CAFstate3
DDR2	8.69589e-123	0.42218	0.429	0.17	3.6621e-118	CAFstate3
C1R	1.29455e-122	0.663271	0.809	0.521	5.45172e-118	CAFstate3
SVEP1	3.0893e-121	0.45473	0.251	0.059	1.30099e-116	CAFstate3
MAGED1	3.33044e-121	0.316	0.329	0.106	1.40255e-116	CAFstate3
TMEM45A	3.61784e-121	0.296536	0.357	0.12	1.52358e-116	CAFstate3
LAMB1	6.15432e-121	0.437284	0.384	0.14	2.59177e-116	CAFstate3
CASC4	1.21945e-120	0.307824	0.355	0.122	5.13548e-116	CAFstate3
GLG1	3.40926e-120	0.420418	0.41	0.159	1.43574e-115	CAFstate3
GLT8D1	4.00845e-120	0.360539	0.311	0.097	1.68808e-115	CAFstate3
ARL6IP5	4.76887e-120	0.386913	0.588	0.297	2.00831e-115	CAFstate3
CLMP	1.10126e-119	0.251829	0.279	0.075	4.63774e-115	CAFstate3
PTTG1IP	1.14169e-119	0.418516	0.46	0.196	4.80801e-115	CAFstate3
MYH10	1.60265e-119	0.327239	0.259	0.064	6.74925e-115	CAFstate3
SPATS2L	3.25251e-119	0.5565	0.48	0.22	1.36973e-114	CAFstate3
KCNQ1OT1	4.71387e-119	0.719618	0.42	0.168	1.98515e-114	CAFstate3
PPFIBP1	7.7077e-118	0.522144	0.35	0.126	3.24594e-113	CAFstate3
PHLDA3	3.01985e-117	0.496667	0.303	0.095	1.27175e-112	CAFstate3
MYDGF	3.09143e-117	0.33318	0.533	0.255	1.3019e-112	CAFstate3
STAT2	9.73675e-117	0.523197	0.269	0.074	4.10044e-112	CAFstate3
PBX1	1.88504e-116	0.491203	0.41	0.166	7.93849e-112	CAFstate3
VGLL4	2.8411e-116	0.430778	0.371	0.139	1.19647e-111	CAFstate3
WSB1	1.51849e-115	0.45609	0.642	0.338	6.39484e-111	CAFstate3
CYBA	8.21056e-115	0.390609	0.603	0.293	3.45771e-110	CAFstate3
SEC31A	1.96636e-114	0.394933	0.444	0.191	8.28092e-110	CAFstate3
ARPC1B	4.35717e-114	0.42194	0.507	0.235	1.83493e-109	CAFstate3
CYR61	1.97885e-113	0.985018	0.621	0.339	8.33351e-109	CAFstate3
HEXB	5.30568e-113	0.357474	0.425	0.178	2.23438e-108	CAFstate3
TAX1BP3	1.59732e-112	0.443218	0.448	0.196	6.72681e-108	CAFstate3
SRPX	1.62905e-112	0.5677	0.406	0.161	6.86044e-108	CAFstate3
ERLEC1	1.7129e-112	0.432047	0.418	0.173	7.21355e-108	CAFstate3
LXN	2.94895e-112	0.354683	0.329	0.108	1.24189e-107	CAFstate3
QSOX1	3.89102e-112	0.342795	0.399	0.154	1.63862e-107	CAFstate3
NUCB1	6.9075e-112	0.379282	0.505	0.239	2.90895e-107	CAFstate3
GAS6	1.31432e-111	0.759717	0.427	0.19	5.53499e-107	CAFstate3
LRP10	2.88343e-111	0.399354	0.419	0.176	1.2143e-106	CAFstate3
KDELR1	4.00153e-111	0.385238	0.513	0.246	1.68517e-106	CAFstate3
CXCL14	5.67188e-111	0.598611	0.323	0.108	2.3886e-106	CAFstate3
TPBG	8.05942e-111	0.304499	0.303	0.095	3.39407e-106	CAFstate3
PDIA4	1.15168e-110	0.382413	0.403	0.163	4.85006e-106	CAFstate3
PLSCR4	1.32925e-110	0.284412	0.277	0.08	5.59788e-106	CAFstate3
CALR	2.42171e-110	0.458737	0.681	0.381	1.01985e-105	CAFstate3
TMEM176A	5.1723e-110	0.412108	0.465	0.202	2.17821e-105	CAFstate3
SH3PXD2A	6.92819e-110	0.479039	0.325	0.113	2.91767e-105	CAFstate3
RUNX1	1.36952e-109	0.316787	0.345	0.123	5.76747e-105	CAFstate3
CCPG1	1.91557e-109	0.457075	0.354	0.131	8.06706e-105	CAFstate3
TP53I13	2.04142e-109	0.435023	0.297	0.096	8.59705e-105	CAFstate3
PLEC	1.40072e-108	0.564031	0.333	0.12	5.89885e-104	CAFstate3
ZCCHC24	2.62445e-108	0.357606	0.272	0.08	1.10524e-103	CAFstate3
DCN	2.95853e-108	0.598031	0.952	0.746	1.24593e-103	CAFstate3
SNX9	2.67434e-107	0.280415	0.351	0.129	1.12624e-102	CAFstate3
COL15A1	4.64527e-107	0.659877	0.263	0.077	1.95626e-102	CAFstate3
CTTN	1.17526e-106	0.412915	0.401	0.165	4.94936e-102	CAFstate3
RTN4	2.93034e-106	0.289999	0.718	0.42	1.23405e-101	CAFstate3
PPDPF	4.69317e-106	0.563761	0.727	0.441	1.97644e-101	CAFstate3
OSBPL8	7.17375e-106	0.368966	0.379	0.15	3.02108e-101	CAFstate3
CXCL12	7.73909e-106	0.375719	0.494	0.225	3.25916e-101	CAFstate3
NCOR2	2.69137e-105	0.397192	0.262	0.077	1.13342e-100	CAFstate3
LTBP4	3.83961e-105	0.603846	0.49	0.233	1.61697e-100	CAFstate3
APOL1	3.90333e-105	0.355144	0.272	0.082	1.64381e-100	CAFstate3
MARVELD1	5.56691e-105	0.441077	0.254	0.073	2.34439e-100	CAFstate3
TMED10	6.82629e-105	0.27953	0.551	0.274	2.87476e-100	CAFstate3
SEC61A1	8.20442e-105	0.363915	0.327	0.118	3.45513e-100	CAFstate3
ALDH1A1	1.04088e-104	0.5422	0.351	0.131	4.38345e-100	CAFstate3
PLOD2	1.28255e-104	0.263875	0.321	0.11	5.40122e-100	CAFstate3
UBXN4	1.98555e-104	0.384654	0.515	0.25	8.36175e-100	CAFstate3
SEC24D	6.66921e-104	0.341261	0.267	0.079	2.8086e-99	CAFstate3
CST3	1.51256e-103	0.693938	0.905	0.716	6.36985e-99	CAFstate3
EPB41L2	1.79594e-103	0.341309	0.398	0.162	7.56323e-99	CAFstate3
TYMP	2.10374e-103	0.45876	0.437	0.191	8.85946e-99	CAFstate3
GOLM1	5.58523e-103	0.311925	0.251	0.072	2.35211e-98	CAFstate3
PIK3R1	9.47323e-103	0.447871	0.321	0.114	3.98946e-98	CAFstate3
TMEM176B	2.37397e-102	0.30369	0.518	0.245	9.99749e-98	CAFstate3
TNFRSF1A	3.13402e-102	0.369665	0.487	0.228	1.31983e-97	CAFstate3
TMED2	7.34148e-102	0.366339	0.611	0.334	3.09172e-97	CAFstate3
AKAP13	1.77392e-101	0.357353	0.44	0.195	7.4705e-97	CAFstate3
AKR1A1	3.5595e-101	0.28141	0.387	0.159	1.49901e-96	CAFstate3
PGLS	3.94053e-101	0.395128	0.405	0.173	1.65948e-96	CAFstate3
YIF1A	4.47306e-101	0.312593	0.409	0.176	1.88374e-96	CAFstate3
TXNIP	6.13748e-101	0.43656	0.634	0.348	2.58468e-96	CAFstate3
FSCN1	1.01858e-100	0.339664	0.259	0.078	4.28955e-96	CAFstate3
PRCP	1.35153e-100	0.256619	0.326	0.119	5.69168e-96	CAFstate3
NUCKS1	6.80608e-100	0.371273	0.685	0.388	2.86625e-95	CAFstate3
NOTCH2	8.82728e-100	0.284751	0.266	0.08	3.71743e-95	CAFstate3
NNMT	1.5766e-99	0.366939	0.719	0.41	6.63954e-95	CAFstate3
SERPINH1	2.38039e-99	0.336853	0.63	0.35	1.00246e-94	CAFstate3
OS9	2.68851e-99	0.321789	0.455	0.21	1.13221e-94	CAFstate3
GOLGA2	3.06067e-99	0.365378	0.301	0.105	1.28894e-94	CAFstate3
ERGIC1	9.21724e-99	0.258169	0.282	0.092	3.88165e-94	CAFstate3
DDAH2	9.50501e-99	0.347106	0.497	0.242	4.00284e-94	CAFstate3
SEMA3C	1.97272e-98	0.260427	0.262	0.078	8.3077e-94	CAFstate3
FOXP1	3.14293e-98	0.358847	0.445	0.204	1.32358e-93	CAFstate3
HEG1	4.92942e-98	0.271891	0.285	0.094	2.07593e-93	CAFstate3
SLC38A10	2.00393e-97	0.35567	0.259	0.081	8.43915e-93	CAFstate3
PDLIM4	2.75616e-97	0.269159	0.333	0.122	1.1607e-92	CAFstate3
ZBTB20	4.01164e-97	0.535854	0.493	0.242	1.68942e-92	CAFstate3
PLAU	1.33513e-96	0.460495	0.3	0.103	5.62265e-92	CAFstate3
AP3S1	4.95846e-96	0.302993	0.513	0.259	2.08816e-91	CAFstate3
LAMP1	1.02563e-95	0.308116	0.489	0.24	4.31924e-91	CAFstate3
CTSA	1.26343e-95	0.285079	0.41	0.18	5.32067e-91	CAFstate3
APP	1.90329e-95	0.294101	0.648	0.363	8.01531e-91	CAFstate3
ITGB1	6.71256e-95	0.478303	0.699	0.405	2.82686e-90	CAFstate3
SUMO3	7.26915e-95	0.255318	0.409	0.18	3.06126e-90	CAFstate3
RAB34	8.46683e-95	0.325557	0.469	0.225	3.56564e-90	CAFstate3
TNFSF10	9.15041e-95	0.278627	0.268	0.085	3.85351e-90	CAFstate3
ANTXR2	9.71588e-95	0.27777	0.274	0.09	4.09165e-90	CAFstate3
SVIL	1.36162e-94	0.382559	0.337	0.131	5.73418e-90	CAFstate3
GALNT1	1.6233e-94	0.36756	0.259	0.083	6.83621e-90	CAFstate3
GDI2	6.16074e-94	0.289126	0.506	0.255	2.59447e-89	CAFstate3
NENF	1.29403e-93	0.394255	0.572	0.306	5.44955e-89	CAFstate3
NPDC1	2.03326e-93	0.350649	0.31	0.115	8.56265e-89	CAFstate3
PDIA3	2.12229e-93	0.278155	0.649	0.367	8.93762e-89	CAFstate3
JOSD2	5.89071e-93	0.320291	0.32	0.122	2.48076e-88	CAFstate3
UBE2E3	6.20065e-93	0.3199	0.389	0.168	2.61128e-88	CAFstate3
GNB2L1	2.23295e-92	0.55221	0.533	0.254	9.40363e-88	CAFstate3
CAPZB	5.12829e-92	0.317566	0.626	0.363	2.15968e-87	CAFstate3
COL14A1	5.2794e-92	0.543066	0.433	0.204	2.22332e-87	CAFstate3
MXRA7	6.00951e-92	0.292293	0.28	0.097	2.53078e-87	CAFstate3
SLC39A7	6.81968e-92	0.302999	0.307	0.114	2.87197e-87	CAFstate3
TUBB	1.21388e-91	0.365768	0.706	0.421	5.112e-87	CAFstate3
ARL2BP	2.81444e-91	0.347401	0.348	0.142	1.18524e-86	CAFstate3
SPRY1	3.05532e-91	0.443672	0.435	0.203	1.28669e-86	CAFstate3
YIPF3	4.79029e-91	0.288961	0.404	0.181	2.01733e-86	CAFstate3
SPTBN1	1.18121e-89	0.312708	0.475	0.232	4.97444e-85	CAFstate3
GPAA1	1.30962e-89	0.341925	0.33	0.131	5.51519e-85	CAFstate3
CHD9	1.71884e-89	0.361074	0.432	0.201	7.23856e-85	CAFstate3
IFI6	1.87706e-89	0.566078	0.492	0.245	7.90488e-85	CAFstate3
UACA	1.91108e-89	0.367476	0.348	0.139	8.04811e-85	CAFstate3
GGT5	2.84467e-89	0.488907	0.321	0.126	1.19798e-84	CAFstate3
SSR2	4.86202e-89	0.256737	0.692	0.412	2.04754e-84	CAFstate3
FKBP8	6.09818e-89	0.33331	0.534	0.275	2.56813e-84	CAFstate3
C19orf60	7.17528e-89	0.339894	0.285	0.102	3.02172e-84	CAFstate3
PIGT	7.56193e-89	0.280901	0.374	0.162	3.18455e-84	CAFstate3
PRRC2C	7.61468e-89	0.392467	0.487	0.246	3.20677e-84	CAFstate3
NREP	1.06764e-88	0.459046	0.299	0.112	4.49616e-84	CAFstate3
PRSS23	2.05045e-88	0.442563	0.483	0.24	8.63506e-84	CAFstate3
TSC22D3	3.97105e-88	0.459005	0.632	0.363	1.67233e-83	CAFstate3
PPP3CA	4.50058e-88	0.334506	0.275	0.096	1.89533e-83	CAFstate3
KRTCAP2	2.3124e-86	0.335954	0.513	0.267	9.73823e-82	CAFstate3
ALDH2	3.75123e-86	0.347954	0.367	0.162	1.57975e-81	CAFstate3
WBP5	4.32324e-86	0.426783	0.365	0.156	1.82065e-81	CAFstate3
PHLDB1	4.69319e-86	0.391392	0.32	0.127	1.97644e-81	CAFstate3
LMF2	8.75388e-86	0.323143	0.253	0.085	3.68652e-81	CAFstate3
PRKCDBP	1.42325e-85	0.336727	0.336	0.135	5.99375e-81	CAFstate3
AKAP9	1.43201e-85	0.358701	0.452	0.217	6.03063e-81	CAFstate3
SNAI2	1.73915e-85	0.313863	0.339	0.139	7.32409e-81	CAFstate3
ZNF106	1.84129e-85	0.317585	0.304	0.118	7.75422e-81	CAFstate3
COPA	4.00508e-85	0.280391	0.321	0.128	1.68666e-80	CAFstate3
NGFRAP1	4.37742e-85	0.519175	0.404	0.183	1.84346e-80	CAFstate3
C9orf16	4.46012e-85	0.376728	0.502	0.262	1.87829e-80	CAFstate3
LSP1	4.52742e-85	0.300242	0.266	0.091	1.90663e-80	CAFstate3
ZEB1	7.32582e-85	0.302421	0.294	0.11	3.08512e-80	CAFstate3
DST	7.32799e-85	0.288021	0.441	0.21	3.08604e-80	CAFstate3
CTSZ	7.60105e-85	0.336872	0.345	0.147	3.20103e-80	CAFstate3
WASF2	1.41823e-84	0.311172	0.472	0.24	5.97259e-80	CAFstate3
ACTB	1.63151e-84	0.476967	0.96	0.746	6.87079e-80	CAFstate3
TSPO	1.64057e-84	0.303062	0.561	0.304	6.90894e-80	CAFstate3
CD81	3.10422e-84	0.268489	0.585	0.311	1.30728e-79	CAFstate3
SEC23A	3.43599e-84	0.261863	0.308	0.121	1.447e-79	CAFstate3
B4GALT1	3.6871e-84	0.332569	0.314	0.123	1.55275e-79	CAFstate3
ABCA8	3.93335e-84	0.530309	0.304	0.119	1.65645e-79	CAFstate3
GRINA	1.25238e-83	0.270767	0.323	0.132	5.27413e-79	CAFstate3
RABAC1	1.76637e-83	0.272	0.681	0.409	7.4387e-79	CAFstate3
RBMS3	1.86559e-83	0.412571	0.303	0.12	7.85658e-79	CAFstate3
GPX1	2.20896e-83	0.408643	0.396	0.183	9.30261e-79	CAFstate3
METTL7A	4.88691e-83	0.291995	0.332	0.136	2.05802e-78	CAFstate3
ENG	5.1709e-83	0.426347	0.342	0.143	2.17762e-78	CAFstate3
CFI	5.29229e-83	0.262981	0.273	0.096	2.22874e-78	CAFstate3
PDLIM7	6.4368e-83	0.412424	0.425	0.204	2.71073e-78	CAFstate3
VMP1	6.60689e-83	0.484998	0.636	0.376	2.78236e-78	CAFstate3
EID1	9.84709e-83	0.337637	0.743	0.466	4.14691e-78	CAFstate3
ODF2L	1.00208e-82	0.355541	0.318	0.128	4.22007e-78	CAFstate3
MYEOV2	1.36131e-82	0.427672	0.316	0.126	5.7329e-78	CAFstate3
PKM	1.86342e-82	0.307425	0.632	0.374	7.84744e-78	CAFstate3
HCFC1R1	2.0571e-82	0.299081	0.54	0.291	8.66308e-78	CAFstate3
HMGN1	5.47408e-82	0.35274	0.554	0.307	2.3053e-77	CAFstate3
PTRF	7.18065e-82	0.421726	0.392	0.178	3.02399e-77	CAFstate3
TBL1XR1	9.52069e-82	0.331454	0.305	0.12	4.00945e-77	CAFstate3
C16orf13	1.06602e-81	0.396901	0.253	0.088	4.48935e-77	CAFstate3
DDX17	1.1178e-81	0.364059	0.549	0.298	4.70741e-77	CAFstate3
DESI2	1.34493e-81	0.250306	0.26	0.091	5.66391e-77	CAFstate3
RPN1	1.55135e-81	0.25786	0.356	0.155	6.53319e-77	CAFstate3
TNRC6B	2.94832e-81	0.357704	0.383	0.173	1.24163e-76	CAFstate3
SPTAN1	3.05305e-81	0.321646	0.304	0.121	1.28573e-76	CAFstate3
TMEM248	6.00166e-81	0.310261	0.328	0.138	2.52748e-76	CAFstate3
ISOC2	9.64354e-81	0.283945	0.303	0.121	4.06118e-76	CAFstate3
MFAP4	1.46208e-80	0.273385	0.644	0.356	6.15725e-76	CAFstate3
MYADM	2.39785e-80	0.317002	0.521	0.275	1.00981e-75	CAFstate3
FOXN3	3.59124e-80	0.292612	0.289	0.111	1.51238e-75	CAFstate3
MVP	3.69486e-80	0.321079	0.349	0.153	1.55602e-75	CAFstate3
FOXO3	1.15967e-79	0.329756	0.405	0.191	4.88373e-75	CAFstate3
GNAI2	3.09436e-79	0.255774	0.383	0.176	1.30313e-74	CAFstate3
ANKRD28	3.94252e-79	0.392006	0.252	0.09	1.66031e-74	CAFstate3
CYB5R3	1.21499e-78	0.258615	0.563	0.312	5.11667e-74	CAFstate3
ADAR	2.87362e-78	0.34421	0.325	0.137	1.21017e-73	CAFstate3
CTDSP2	4.48427e-78	0.258237	0.313	0.129	1.88846e-73	CAFstate3
PRKCSH	7.83589e-78	0.272706	0.38	0.175	3.29993e-73	CAFstate3
PNISR	1.02748e-77	0.298707	0.618	0.355	4.32701e-73	CAFstate3
DAAM1	1.3817e-77	0.27745	0.254	0.09	5.81874e-73	CAFstate3
ACTG1	1.65847e-77	0.407439	0.899	0.666	6.98431e-73	CAFstate3
LAMB2	2.52767e-77	0.362732	0.361	0.163	1.06448e-72	CAFstate3
NR2F1	3.26317e-77	0.45946	0.322	0.138	1.37422e-72	CAFstate3
NFIB	2.53106e-76	0.392912	0.413	0.202	1.06591e-71	CAFstate3
PDLIM3	3.45655e-76	0.435794	0.413	0.204	1.45566e-71	CAFstate3
MACF1	4.71719e-76	0.285021	0.367	0.168	1.98655e-71	CAFstate3
USP22	4.81772e-76	0.314111	0.287	0.114	2.02888e-71	CAFstate3
DAP	6.28227e-76	0.273809	0.3	0.123	2.64565e-71	CAFstate3
GTF2I	7.60371e-76	0.385964	0.345	0.153	3.20215e-71	CAFstate3
CTSD	8.23872e-76	0.252407	0.534	0.289	3.46957e-71	CAFstate3
SCPEP1	2.15858e-75	0.250117	0.429	0.214	9.09042e-71	CAFstate3
N4BP2L2	8.86543e-75	0.300394	0.605	0.346	3.7335e-70	CAFstate3
PPP1CC	1.66578e-74	0.254115	0.445	0.228	7.01509e-70	CAFstate3
ANXA11	2.22351e-74	0.273041	0.449	0.23	9.36386e-70	CAFstate3
TUBA1A	2.59625e-74	0.299697	0.608	0.359	1.09336e-69	CAFstate3
SEC63	3.59905e-74	0.284476	0.398	0.192	1.51567e-69	CAFstate3
RNF213	6.09835e-74	0.356725	0.291	0.117	2.5682e-69	CAFstate3
AKR7A2	6.62965e-74	0.270465	0.342	0.154	2.79195e-69	CAFstate3
GPX4	8.4967e-74	0.298375	0.708	0.449	3.57821e-69	CAFstate3
SLC39A1	1.73787e-73	0.262576	0.37	0.172	7.3187e-69	CAFstate3
GOPC	2.33452e-73	0.310267	0.266	0.103	9.83135e-69	CAFstate3
CARHSP1	3.20725e-73	0.275728	0.413	0.205	1.35067e-68	CAFstate3
TCF25	5.34412e-73	0.313964	0.503	0.274	2.25057e-68	CAFstate3
C19orf43	1.34138e-72	0.34804	0.366	0.167	5.64895e-68	CAFstate3
CCDC85B	1.5116e-72	0.356288	0.473	0.25	6.36581e-68	CAFstate3
TMEM204	1.66443e-72	0.331308	0.267	0.102	7.00942e-68	CAFstate3
LTBP1	3.02033e-72	0.32456	0.332	0.146	1.27195e-67	CAFstate3
PXDN	7.87738e-72	0.425801	0.269	0.108	3.3174e-67	CAFstate3
TAPBP	4.0615e-71	0.346485	0.357	0.167	1.71042e-66	CAFstate3
NME3	1.10282e-70	0.261026	0.443	0.228	4.6443e-66	CAFstate3
BRI3	1.37321e-70	0.261734	0.355	0.165	5.783e-66	CAFstate3
CCNI	7.8927e-70	0.333262	0.719	0.452	3.32385e-65	CAFstate3
RPL28	1.05003e-69	0.369397	0.951	0.787	4.422e-65	CAFstate3
HLA-A	1.58258e-69	0.413445	0.861	0.576	6.66474e-65	CAFstate3
PLEKHA5	4.75285e-69	0.259013	0.262	0.103	2.00157e-64	CAFstate3
CAPN1	7.05695e-69	0.272534	0.26	0.102	2.97189e-64	CAFstate3
EMC10	1.63115e-68	0.280197	0.344	0.16	6.86928e-64	CAFstate3
ARL6IP4	4.05448e-68	0.346186	0.57	0.33	1.70746e-63	CAFstate3
MBTPS1	7.56151e-68	0.301516	0.253	0.099	3.18438e-63	CAFstate3
HLA-C	1.25845e-67	0.383976	0.806	0.533	5.2997e-63	CAFstate3
STAT1	4.04416e-67	0.433906	0.274	0.115	1.70312e-62	CAFstate3
ATRX	1.01753e-66	0.274244	0.428	0.221	4.28513e-62	CAFstate3
AIDA	1.04379e-66	0.304541	0.25	0.099	4.39571e-62	CAFstate3
NKTR	2.21614e-66	0.325722	0.37	0.181	9.33283e-62	CAFstate3
PLOD1	2.80642e-66	0.277407	0.258	0.103	1.18187e-61	CAFstate3
SRRM2	3.20046e-66	0.251478	0.538	0.3	1.34781e-61	CAFstate3
CSNK1A1	6.14426e-66	0.304027	0.459	0.246	2.58753e-61	CAFstate3
XIST	2.31395e-65	0.566664	0.397	0.21	9.74476e-61	CAFstate3
STUB1	8.87628e-65	0.261953	0.392	0.197	3.73807e-60	CAFstate3
C7	1.67395e-64	0.96898	0.404	0.224	7.04951e-60	CAFstate3
PERP	5.69275e-64	0.260657	0.298	0.132	2.39739e-59	CAFstate3
UBE2E2	5.98724e-64	0.262882	0.295	0.131	2.52141e-59	CAFstate3
FBXO32	1.05114e-63	0.526013	0.3	0.137	4.42665e-59	CAFstate3
EVA1B	1.42706e-63	0.272851	0.26	0.107	6.00979e-59	CAFstate3
NFIA	2.16866e-63	0.383919	0.409	0.222	9.13287e-59	CAFstate3
SNRNP70	3.13079e-63	0.267271	0.387	0.198	1.31847e-58	CAFstate3
EIF2AK2	5.27794e-63	0.287394	0.268	0.114	2.2227e-58	CAFstate3
EEF2	8.94722e-63	0.358743	0.834	0.564	3.76794e-58	CAFstate3
RFC1	2.8382e-62	0.251756	0.254	0.103	1.19525e-57	CAFstate3
MEIS2	1.64316e-61	0.257756	0.252	0.103	6.91986e-57	CAFstate3
IFI27	1.6855e-61	0.505081	0.573	0.351	7.09816e-57	CAFstate3
TPR	1.06954e-60	0.297422	0.38	0.195	4.50417e-56	CAFstate3
TPM1	6.5878e-60	0.331096	0.68	0.429	2.77432e-55	CAFstate3
NEXN	1.80669e-59	0.287813	0.362	0.18	7.60852e-55	CAFstate3
DKK3	2.09277e-59	0.382933	0.379	0.2	8.81326e-55	CAFstate3
MYH9	2.31844e-59	0.427092	0.489	0.286	9.76363e-55	CAFstate3
ITM2B	3.20573e-59	0.367309	0.879	0.659	1.35003e-54	CAFstate3
CFD	3.46099e-59	2.10664	0.428	0.262	1.45753e-54	CAFstate3
MAP4	5.63209e-58	0.250816	0.371	0.192	2.37184e-53	CAFstate3
PHF14	7.68884e-58	0.261449	0.348	0.174	3.238e-53	CAFstate3
GNB2	2.12939e-57	0.256855	0.424	0.228	8.96749e-53	CAFstate3
MAFB	4.63514e-57	0.416707	0.273	0.123	1.952e-52	CAFstate3
MUM1	6.65594e-57	0.258621	0.257	0.11	2.80302e-52	CAFstate3
GSDMD	1.83526e-56	0.258475	0.268	0.119	7.72884e-52	CAFstate3
ARF5	4.89428e-56	0.272904	0.336	0.169	2.06113e-51	CAFstate3
MT-ND3	8.46307e-56	0.509129	0.951	0.795	3.56405e-51	CAFstate3
EIF4G1	9.17483e-56	0.284817	0.268	0.122	3.8638e-51	CAFstate3
HOPX	9.00425e-52	0.619442	0.266	0.126	3.79196e-47	CAFstate3
H3F3A	6.22191e-51	0.308981	0.73	0.475	2.62023e-46	CAFstate3
LGALS1	1.07558e-50	0.375142	0.943	0.84	4.52959e-46	CAFstate3
APOD	1.41975e-48	1.03872	0.545	0.338	5.97901e-44	CAFstate3
SMOC2	2.08057e-45	0.366415	0.342	0.187	8.76193e-41	CAFstate3
VIM	3.81456e-45	0.284921	0.938	0.802	1.60642e-40	CAFstate3
GABARAP	4.38094e-45	0.345293	0.367	0.212	1.84495e-40	CAFstate3
PTN	7.84618e-44	0.346973	0.31	0.166	3.30426e-39	CAFstate3
HLA-B	5.57351e-43	0.35162	0.846	0.611	2.34717e-38	CAFstate3
RGCC	1.29046e-41	0.273128	0.299	0.158	5.43449e-37	CAFstate3
FXYD1	1.53942e-41	0.337823	0.404	0.247	6.48296e-37	CAFstate3
TGFBI	3.72393e-34	0.407083	0.32	0.19	1.56826e-29	CAFstate3
MT-ND4L	9.81669e-21	0.508364	0.565	0.404	4.1341e-16	CAFstate3
MGP	4.89486e-08	0.423641	0.847	0.818	0.00206137	CAFstate3

## Sheet: supplementary data 9
Supplementary data file 9. The gene list of the angiogenesis hallmark signature
Gene	p_val	avg_log2FC	pct.1	pct.2	p_val_adj	Cluster
NDUFA4L2	0	1.2023	0.712	0.15	0	CAFEndMT
ESM1	0	1.14382	0.299	0.038	0	CAFEndMT
HIGD1B	0	1.09759	0.543	0.077	0	CAFEndMT
ANGPT2	0	1.0726	0.561	0.116	0	CAFEndMT
COX4I2	0	0.874346	0.563	0.086	0	CAFEndMT
GJA4	0	0.859542	0.59	0.117	0	CAFEndMT
MCAM	0	0.850129	0.747	0.204	0	CAFEndMT
HES4	0	0.769992	0.646	0.192	0	CAFEndMT
CPM	0	0.769269	0.517	0.102	0	CAFEndMT
CCND1	0	0.749707	0.596	0.176	0	CAFEndMT
ECSCR.1	0	0.738616	0.335	0.035	0	CAFEndMT
HBEGF	0	0.705359	0.54	0.112	0	CAFEndMT
JAG1	0	0.678793	0.624	0.174	0	CAFEndMT
EFNB2	0	0.659459	0.566	0.124	0	CAFEndMT
ASAP1	0	0.610147	0.643	0.189	0	CAFEndMT
GUCY1A2	0	0.577628	0.38	0.052	0	CAFEndMT
SPRY4	0	0.551067	0.426	0.086	0	CAFEndMT
PGF	0	0.525875	0.49	0.117	0	CAFEndMT
MYO1B	0	0.510274	0.583	0.168	0	CAFEndMT
NES	0	0.509962	0.55	0.144	0	CAFEndMT
MGLL	0	0.509613	0.627	0.192	0	CAFEndMT
CAMK2N1	0	0.500259	0.478	0.121	0	CAFEndMT
STEAP4	0	0.493869	0.352	0.064	0	CAFEndMT
PRDM1	0	0.49382	0.472	0.111	0	CAFEndMT
KIAA0040	0	0.488462	0.472	0.107	0	CAFEndMT
PINK1	0	0.481104	0.517	0.126	0	CAFEndMT
CA2	0	0.470639	0.337	0.057	0	CAFEndMT
TMEM233	0	0.459444	0.289	0.043	0	CAFEndMT
PDGFB	0	0.441782	0.387	0.062	0	CAFEndMT
GJC1	0	0.432905	0.398	0.071	0	CAFEndMT
PLXNA2	0	0.43247	0.417	0.089	0	CAFEndMT
GRB10	0	0.429195	0.464	0.101	0	CAFEndMT
TESC	0	0.426517	0.392	0.074	0	CAFEndMT
SLC12A2	0	0.4223	0.424	0.101	0	CAFEndMT
KCNN3	0	0.416557	0.345	0.053	0	CAFEndMT
FAM162B	0	0.41631	0.348	0.062	0	CAFEndMT
ARL15	0	0.413748	0.373	0.065	0	CAFEndMT
PIK3R3	0	0.412143	0.481	0.107	0	CAFEndMT
DLL4	0	0.410557	0.409	0.066	0	CAFEndMT
RCAN2	0	0.401988	0.45	0.107	0	CAFEndMT
CDH13	0	0.398413	0.362	0.072	0	CAFEndMT
LMO2	0	0.39656	0.498	0.106	0	CAFEndMT
TMEM255B	0	0.396463	0.52	0.112	0	CAFEndMT
TSPAN14	0	0.3923	0.54	0.142	0	CAFEndMT
ARHGEF7	0	0.382347	0.447	0.11	0	CAFEndMT
TNFRSF4	0	0.378528	0.318	0.059	0	CAFEndMT
PREX1	0	0.378404	0.364	0.062	0	CAFEndMT
PIK3C2A	0	0.365027	0.556	0.149	0	CAFEndMT
DYSF	0	0.359471	0.379	0.064	0	CAFEndMT
EXOC3L2	0	0.356052	0.277	0.036	0	CAFEndMT
DOCK6	0	0.349414	0.431	0.094	0	CAFEndMT
ITGA7	0	0.347647	0.328	0.051	0	CAFEndMT
KLHL23	0	0.340309	0.323	0.056	0	CAFEndMT
GPR4	0	0.339504	0.395	0.079	0	CAFEndMT
CLMN	0	0.333863	0.372	0.07	0	CAFEndMT
CDA	0	0.329846	0.335	0.063	0	CAFEndMT
FRMD3	0	0.321704	0.282	0.04	0	CAFEndMT
SOX17	0	0.317747	0.438	0.102	0	CAFEndMT
ARHGEF17	0	0.315983	0.399	0.085	0	CAFEndMT
RND1	0	0.315974	0.382	0.082	0	CAFEndMT
SOX7	0	0.314469	0.386	0.082	0	CAFEndMT
RAPGEF2	0	0.309329	0.392	0.085	0	CAFEndMT
HECW2	0	0.302996	0.39	0.08	0	CAFEndMT
SHROOM4	0	0.297319	0.381	0.069	0	CAFEndMT
MSX1	0	0.293032	0.36	0.072	0	CAFEndMT
RASGRP3	0	0.288697	0.349	0.067	0	CAFEndMT
JAG2	0	0.286472	0.34	0.059	0	CAFEndMT
AFAP1L1	0	0.281274	0.322	0.053	0	CAFEndMT
MCF2L	0	0.279838	0.365	0.074	0	CAFEndMT
CPNE2	0	0.268853	0.399	0.089	0	CAFEndMT
ADGRG1	0	0.26534	0.401	0.086	0	CAFEndMT
ERG	0	0.259287	0.476	0.11	0	CAFEndMT
DGKD	0	0.25924	0.283	0.05	0	CAFEndMT
SH2B3	0	0.250959	0.36	0.075	0	CAFEndMT
SASH1	8.06198e-308	0.348001	0.549	0.152	3.39514e-303	CAFEndMT
LIMCH1	1.47671e-307	0.359756	0.539	0.146	6.21886e-303	CAFEndMT
MECOM	5.6404e-307	0.286195	0.354	0.074	2.37534e-302	CAFEndMT
PKP4	1.61193e-306	0.282139	0.45	0.109	6.78833e-302	CAFEndMT
PTPRE	6.35191e-303	0.433806	0.442	0.11	2.67498e-298	CAFEndMT
SNRK	7.01494e-303	0.257012	0.507	0.132	2.9542e-298	CAFEndMT
FAM43A	9.83568e-301	0.341255	0.476	0.121	4.1421e-296	CAFEndMT
TNFAIP8L1	1.09655e-300	0.300216	0.322	0.064	4.61791e-296	CAFEndMT
PLCB1	1.70649e-300	0.290979	0.409	0.095	7.18655e-296	CAFEndMT
THSD7A	5.83657e-300	0.391869	0.387	0.087	2.45795e-295	CAFEndMT
EDNRB	2.88511e-299	0.458425	0.494	0.13	1.21501e-294	CAFEndMT
ELMO1	6.908e-299	0.273001	0.401	0.091	2.90917e-294	CAFEndMT
PTPRG	1.71216e-297	0.483693	0.597	0.181	7.21044e-293	CAFEndMT
ADCY3	2.75282e-297	0.264315	0.371	0.081	1.1593e-292	CAFEndMT
TBX2	1.03421e-296	0.29849	0.382	0.084	4.35535e-292	CAFEndMT
MAGI1	5.91945e-296	0.353263	0.444	0.11	2.49286e-291	CAFEndMT
RASAL2	1.46586e-293	0.362262	0.486	0.13	6.17319e-289	CAFEndMT
UBE2S	4.89263e-292	0.596406	0.485	0.134	2.06043e-287	CAFEndMT
FOXC1	3.42549e-289	0.295604	0.344	0.074	1.44258e-284	CAFEndMT
ZEB1	1.02577e-288	0.451586	0.624	0.199	4.31985e-284	CAFEndMT
PITPNC1	1.9804e-287	0.282009	0.403	0.095	8.34008e-283	CAFEndMT
PTPRM	2.40975e-286	0.2767	0.469	0.121	1.01482e-281	CAFEndMT
ABHD17A	1.99947e-285	0.386921	0.483	0.132	8.42038e-281	CAFEndMT
BTNL9	7.35239e-284	0.280705	0.379	0.084	3.09631e-279	CAFEndMT
RAPGEF5	9.1624e-284	0.259289	0.419	0.101	3.85856e-279	CAFEndMT
SYNPO2	1.15076e-283	0.338366	0.486	0.129	4.84619e-279	CAFEndMT
TNFRSF10D	1.91727e-283	0.276536	0.333	0.07	8.07419e-279	CAFEndMT
HIST1H4C	3.00754e-283	0.739462	0.651	0.228	1.26657e-278	CAFEndMT
PTP4A3	8.58851e-283	0.455045	0.562	0.164	3.61688e-278	CAFEndMT
TNS1	8.8829e-283	0.402462	0.616	0.194	3.74086e-278	CAFEndMT
NEURL1B	2.7013e-281	0.308185	0.392	0.092	1.1376e-276	CAFEndMT
RPS6KA2	7.59964e-281	0.265019	0.408	0.099	3.20044e-276	CAFEndMT
PMEPA1	7.8379e-280	0.510685	0.598	0.19	3.30078e-275	CAFEndMT
DGKH	3.25139e-279	0.303111	0.413	0.102	1.36926e-274	CAFEndMT
ZFHX3	5.70035e-279	0.420904	0.57	0.173	2.40059e-274	CAFEndMT
ABL2	3.92989e-278	0.631863	0.578	0.184	1.655e-273	CAFEndMT
APLNR	8.36135e-278	0.382839	0.337	0.073	3.52121e-273	CAFEndMT
ARHGEF12	6.80976e-276	0.385518	0.605	0.192	2.86779e-271	CAFEndMT
NCOA3	9.064e-276	0.308977	0.426	0.109	3.81712e-271	CAFEndMT
FAM84A	1.21168e-270	0.279616	0.276	0.053	5.10274e-266	CAFEndMT
HIP1	1.53629e-270	0.345973	0.476	0.131	6.46978e-266	CAFEndMT
MAPRE2	3.59064e-270	0.264839	0.467	0.126	1.51213e-265	CAFEndMT
IER5	1.92522e-269	0.396556	0.482	0.136	8.10769e-265	CAFEndMT
EBF1	2.24345e-269	0.355455	0.558	0.166	9.44784e-265	CAFEndMT
IVNS1ABP	1.6407e-267	0.39252	0.54	0.165	6.90949e-263	CAFEndMT
EVA1B	4.11964e-267	0.485342	0.512	0.155	1.7349e-262	CAFEndMT
FAM110D	1.72523e-265	0.271053	0.343	0.076	7.26547e-261	CAFEndMT
TBX2-AS1	6.91578e-265	0.261594	0.294	0.059	2.91244e-260	CAFEndMT
TSPAN13	1.89287e-264	0.278785	0.478	0.13	7.97144e-260	CAFEndMT
LRRC8A	2.30446e-264	0.317601	0.47	0.13	9.70477e-260	CAFEndMT
ANKRD11	3.52553e-260	0.570315	0.628	0.221	1.48471e-255	CAFEndMT
CSNK1E	8.43078e-260	0.386986	0.558	0.175	3.55046e-255	CAFEndMT
YPEL2	1.81672e-259	0.352483	0.464	0.129	7.65074e-255	CAFEndMT
ADAMTS4	6.27118e-259	0.59548	0.554	0.176	2.64098e-254	CAFEndMT
HEY1	7.58399e-259	0.333252	0.357	0.083	3.19385e-254	CAFEndMT
INHBB	9.0045e-258	0.304581	0.293	0.06	3.79206e-253	CAFEndMT
BRD2	1.02042e-254	0.712246	0.709	0.284	4.29731e-250	CAFEndMT
FILIP1	4.68963e-254	0.403758	0.446	0.122	1.97494e-249	CAFEndMT
PDGFA	3.19251e-253	0.313601	0.356	0.085	1.34446e-248	CAFEndMT
TBC1D1	5.37987e-253	0.299372	0.445	0.121	2.26562e-248	CAFEndMT
CNOT6L	6.50666e-252	0.253028	0.426	0.113	2.74015e-247	CAFEndMT
RHOB	1.6097e-251	0.78254	0.864	0.401	6.77893e-247	CAFEndMT
ROCK2	2.0846e-251	0.339921	0.538	0.167	8.77889e-247	CAFEndMT
RASD1	1.07206e-250	0.283404	0.404	0.104	4.51478e-246	CAFEndMT
RILPL2	6.34531e-250	0.320803	0.502	0.15	2.6722e-245	CAFEndMT
ZC3HAV1	1.13e-249	0.435078	0.511	0.158	4.75876e-245	CAFEndMT
DENND3	5.32929e-249	0.257725	0.296	0.063	2.24433e-244	CAFEndMT
PHACTR4	1.20257e-248	0.316277	0.448	0.125	5.0644e-244	CAFEndMT
MYLIP	3.07479e-248	0.382033	0.538	0.169	1.29489e-243	CAFEndMT
MAP4K4	1.49258e-247	0.368458	0.561	0.18	6.2857e-243	CAFEndMT
ARHGAP18	3.7965e-246	0.329639	0.442	0.124	1.59882e-241	CAFEndMT
FEZ2	8.01127e-246	0.406231	0.591	0.199	3.37379e-241	CAFEndMT
HIPK2	1.87497e-244	0.262194	0.415	0.111	7.89607e-240	CAFEndMT
MXD4	1.23031e-243	0.289736	0.435	0.121	5.18121e-239	CAFEndMT
LDLR	1.42054e-240	0.312452	0.424	0.117	5.9823e-236	CAFEndMT
MPRIP	2.37786e-240	0.324657	0.551	0.177	1.00139e-235	CAFEndMT
KLHL5	2.44161e-240	0.258084	0.364	0.091	1.02824e-235	CAFEndMT
CREBRF	2.72504e-240	0.37955	0.517	0.161	1.1476e-235	CAFEndMT
MPZL2	1.22795e-239	0.263023	0.376	0.094	5.17125e-235	CAFEndMT
LIMS2	5.44367e-239	0.27085	0.501	0.15	2.29249e-234	CAFEndMT
MLEC	8.70191e-238	0.523743	0.652	0.242	3.66463e-233	CAFEndMT
KDM6B	8.90554e-238	0.502553	0.503	0.159	3.75039e-233	CAFEndMT
UACA	7.45443e-237	0.507679	0.66	0.244	3.13929e-232	CAFEndMT
RAP2A	8.93858e-237	0.255021	0.328	0.078	3.7643e-232	CAFEndMT
EFHD2	1.13136e-235	0.250252	0.404	0.109	4.76451e-231	CAFEndMT
PLEKHA1	1.31473e-235	0.328561	0.481	0.145	5.53674e-231	CAFEndMT
TP53I11	1.48901e-235	0.286698	0.338	0.082	6.27065e-231	CAFEndMT
WFDC1	8.21623e-235	0.4019	0.302	0.068	3.4601e-230	CAFEndMT
RGS16	3.30139e-234	0.446391	0.525	0.168	1.39031e-229	CAFEndMT
RBBP6	3.94399e-234	0.340929	0.578	0.197	1.66093e-229	CAFEndMT
MAST4	1.04137e-233	0.366475	0.494	0.151	4.38554e-229	CAFEndMT
H1FX	1.59437e-233	0.447099	0.596	0.207	6.71436e-229	CAFEndMT
SLCO3A1	3.33211e-233	0.258219	0.384	0.101	1.40325e-228	CAFEndMT
FERMT2	4.16121e-233	0.370133	0.643	0.236	1.75241e-228	CAFEndMT
YTHDC1	9.32268e-233	0.321262	0.579	0.195	3.92606e-228	CAFEndMT
ARID1A	2.56416e-232	0.251537	0.436	0.124	1.07984e-227	CAFEndMT
CPEB4	1.26026e-231	0.275276	0.412	0.114	5.30732e-227	CAFEndMT
2022-09-04	9.14798e-231	0.304028	0.434	0.122	3.85249e-226	CAFEndMT
GRK5	1.14925e-230	0.266979	0.365	0.093	4.83984e-226	CAFEndMT
KMT2A	2.69342e-229	0.291482	0.522	0.165	1.13428e-224	CAFEndMT
SDPR	7.93579e-229	0.412899	0.348	0.088	3.342e-224	CAFEndMT
CRK	1.45514e-228	0.310693	0.571	0.193	6.12803e-224	CAFEndMT
SAV1	9.14886e-228	0.262021	0.45	0.132	3.85286e-223	CAFEndMT
PURA	1.0585e-227	0.312972	0.534	0.174	4.45768e-223	CAFEndMT
HEXIM1	2.97076e-227	0.627646	0.513	0.172	1.25108e-222	CAFEndMT
PLK2	3.95109e-226	0.289644	0.541	0.175	1.66392e-221	CAFEndMT
CMIP	6.47108e-226	0.314226	0.514	0.163	2.72517e-221	CAFEndMT
TINAGL1	1.75078e-225	0.401652	0.69	0.249	7.37305e-221	CAFEndMT
OAZ2	2.43651e-225	0.496666	0.73	0.299	1.02609e-220	CAFEndMT
ITGA1	2.60475e-225	0.37116	0.633	0.226	1.09694e-220	CAFEndMT
FADS3	2.70532e-225	0.305394	0.351	0.089	1.13929e-220	CAFEndMT
IGFBP2	9.2037e-225	0.458966	0.673	0.247	3.87595e-220	CAFEndMT
ISG15	2.70613e-224	0.656737	0.769	0.325	1.13963e-219	CAFEndMT
VASP	3.41198e-224	0.299191	0.566	0.189	1.43689e-219	CAFEndMT
NUDT3	5.61705e-224	0.313231	0.468	0.143	2.36551e-219	CAFEndMT
PTPN14	8.4395e-224	0.323012	0.409	0.116	3.55413e-219	CAFEndMT
BRD4	8.57535e-224	0.387635	0.585	0.205	3.61134e-219	CAFEndMT
CDC42EP5	9.16521e-224	0.275414	0.334	0.083	3.85974e-219	CAFEndMT
ZBTB7A	1.19894e-223	0.295353	0.459	0.139	5.04909e-219	CAFEndMT
ITGA8	8.54724e-223	0.268655	0.263	0.056	3.5995e-218	CAFEndMT
SMTN	1.39117e-222	0.323351	0.511	0.164	5.85863e-218	CAFEndMT
UBE2J1	4.90694e-221	0.330462	0.577	0.201	2.06646e-216	CAFEndMT
C5orf24	1.02651e-220	0.357422	0.595	0.209	4.32292e-216	CAFEndMT
C16orf72	1.69959e-220	0.251291	0.456	0.138	7.1575e-216	CAFEndMT
ARIH1	2.16052e-220	0.317167	0.438	0.13	9.0986e-216	CAFEndMT
PLEKHA3	5.50135e-219	0.250188	0.426	0.124	2.31678e-214	CAFEndMT
FAM213A	1.78103e-218	0.287938	0.517	0.165	7.50047e-214	CAFEndMT
C20orf27	2.22113e-218	0.350719	0.413	0.12	9.35384e-214	CAFEndMT
RBPMS	1.1893e-217	0.343358	0.665	0.247	5.00848e-213	CAFEndMT
MALL	3.33522e-216	0.277378	0.418	0.118	1.40456e-211	CAFEndMT
OLFML2A	3.65601e-215	0.29146	0.373	0.1	1.53966e-210	CAFEndMT
ARPC5L	8.72394e-215	0.282333	0.57	0.196	3.67391e-210	CAFEndMT
YY1	4.2869e-213	0.324057	0.613	0.225	1.80534e-208	CAFEndMT
MYCBP2	3.44339e-212	0.329114	0.551	0.189	1.45012e-207	CAFEndMT
BRD7	1.55439e-211	0.276095	0.394	0.111	6.54601e-207	CAFEndMT
PHACTR2	2.32889e-211	0.317632	0.607	0.218	9.80766e-207	CAFEndMT
PLK3	5.02496e-211	0.343602	0.483	0.154	2.11616e-206	CAFEndMT
ADAMTS1	5.41403e-211	0.452897	0.727	0.292	2.28001e-206	CAFEndMT
RABGAP1	1.76219e-210	0.250019	0.393	0.11	7.42112e-206	CAFEndMT
TRIOBP	8.5962e-210	0.2623	0.53	0.177	3.62012e-205	CAFEndMT
PARP14	1.2191e-209	0.265626	0.493	0.158	5.134e-205	CAFEndMT
BAG3	3.14708e-209	0.323614	0.589	0.212	1.32533e-204	CAFEndMT
PAK2	1.14609e-208	0.270097	0.569	0.198	4.82651e-204	CAFEndMT
GLRX5	1.41174e-207	0.268128	0.422	0.126	5.94525e-203	CAFEndMT
RALBP1	2.80333e-207	0.349621	0.577	0.206	1.18057e-202	CAFEndMT
BPTF	3.40223e-207	0.319662	0.564	0.2	1.43278e-202	CAFEndMT
NUAK1	1.0005e-206	0.316109	0.427	0.127	4.21338e-202	CAFEndMT
CTTNBP2NL	1.08535e-206	0.252428	0.406	0.118	4.57072e-202	CAFEndMT
GUCY1A3	1.65974e-205	0.259315	0.25	0.054	6.98966e-201	CAFEndMT
EPC1	3.40682e-205	0.285613	0.55	0.191	1.43472e-200	CAFEndMT
XAF1	1.08284e-204	0.291923	0.503	0.166	4.56017e-200	CAFEndMT
KLF9	1.27312e-204	0.372761	0.701	0.281	5.36148e-200	CAFEndMT
MTPN	5.56749e-203	0.330462	0.63	0.24	2.34464e-198	CAFEndMT
EIF3A	5.59702e-202	0.378839	0.669	0.266	2.35707e-197	CAFEndMT
TMOD3	1.00406e-199	0.29178	0.558	0.198	4.22839e-195	CAFEndMT
SNAI1	1.84793e-199	0.29022	0.335	0.09	7.78218e-195	CAFEndMT
CHD4	6.26937e-199	0.327573	0.56	0.201	2.64022e-194	CAFEndMT
PKIG	4.97465e-198	0.354008	0.686	0.274	2.09497e-193	CAFEndMT
RNF213	1.25576e-197	0.271696	0.581	0.211	5.28838e-193	CAFEndMT
FBLIM1	5.31782e-197	0.306592	0.45	0.142	2.23949e-192	CAFEndMT
SETD5	1.03357e-196	0.269209	0.506	0.171	4.35267e-192	CAFEndMT
TLN1	1.37247e-196	0.39315	0.664	0.267	5.77987e-192	CAFEndMT
EHD2	1.28037e-195	0.336322	0.603	0.225	5.39201e-191	CAFEndMT
YME1L1	1.04865e-194	0.269318	0.555	0.202	4.41618e-190	CAFEndMT
ELF2	1.77643e-193	0.251648	0.493	0.165	7.4811e-189	CAFEndMT
TNS2	1.85796e-193	0.312391	0.55	0.195	7.82442e-189	CAFEndMT
DYNC1LI2	2.15888e-193	0.274762	0.598	0.222	9.09167e-189	CAFEndMT
WASF2	3.83221e-192	0.448547	0.761	0.34	1.61386e-187	CAFEndMT
ISYNA1	1.88821e-191	0.251081	0.445	0.14	7.95183e-187	CAFEndMT
PGM2L1	2.10755e-191	0.272803	0.354	0.101	8.87553e-187	CAFEndMT
MYO1C	1.28629e-190	0.278257	0.572	0.209	5.41694e-186	CAFEndMT
AGRN	1.42142e-190	0.257221	0.388	0.115	5.98602e-186	CAFEndMT
HNRNPAB	2.2938e-190	0.302033	0.583	0.218	9.65986e-186	CAFEndMT
INTS6	2.42595e-190	0.381259	0.515	0.183	1.02164e-185	CAFEndMT
SRRM2	9.279e-190	0.498483	0.802	0.378	3.90766e-185	CAFEndMT
SRSF9	2.71067e-189	0.37295	0.696	0.286	1.14155e-184	CAFEndMT
H2AFX	2.70116e-186	0.272944	0.371	0.11	1.13754e-181	CAFEndMT
MYH11	5.95329e-186	0.273458	0.392	0.116	2.50711e-181	CAFEndMT
DHX36	4.89578e-183	0.319001	0.598	0.231	2.06176e-178	CAFEndMT
IRF9	1.5458e-182	0.291049	0.265	0.065	6.50984e-178	CAFEndMT
PDGFD	3.29825e-182	0.406473	0.357	0.105	1.38899e-177	CAFEndMT
RGS3	8.17124e-182	0.277752	0.41	0.129	3.44115e-177	CAFEndMT
CCDC3	2.53304e-181	0.318415	0.371	0.11	1.06674e-176	CAFEndMT
RRAS	3.08792e-181	0.287269	0.498	0.175	1.30042e-176	CAFEndMT
NAA10	2.5213e-179	0.277092	0.607	0.235	1.0618e-174	CAFEndMT
KCNJ8	4.55793e-179	0.275703	0.266	0.065	1.91948e-174	CAFEndMT
DHRS3	1.00071e-178	0.285699	0.437	0.143	4.21428e-174	CAFEndMT
IER5L	1.10471e-178	0.282171	0.34	0.098	4.65228e-174	CAFEndMT
NRP2	2.94504e-178	0.300809	0.453	0.154	1.24024e-173	CAFEndMT
AKAP13	1.62727e-177	0.415586	0.682	0.293	6.85292e-173	CAFEndMT
OSBPL1A	3.72246e-177	0.308597	0.461	0.158	1.56764e-172	CAFEndMT
GTF2I	1.4635e-176	0.31403	0.612	0.24	6.16326e-172	CAFEndMT
NUDT4	5.2828e-176	0.255391	0.585	0.225	2.22475e-171	CAFEndMT
NR4A1	3.7709e-175	0.609655	0.771	0.368	1.58804e-170	CAFEndMT
DDX21	4.71108e-175	0.323969	0.693	0.297	1.98398e-170	CAFEndMT
DDX46	5.45593e-174	0.294123	0.629	0.252	2.29766e-169	CAFEndMT
DEK	6.29557e-174	0.382766	0.748	0.336	2.65125e-169	CAFEndMT
UGCG	7.81254e-174	0.315242	0.55	0.208	3.2901e-169	CAFEndMT
RSF1	8.01331e-174	0.30746	0.604	0.238	3.37465e-169	CAFEndMT
MCTP1	3.00088e-173	0.254718	0.306	0.082	1.26376e-168	CAFEndMT
TNRC6B	1.74142e-172	0.300391	0.635	0.254	7.33365e-168	CAFEndMT
CHMP3	1.77812e-172	0.252535	0.644	0.263	7.48822e-168	CAFEndMT
ARID5A	8.18837e-172	0.281474	0.486	0.171	3.44837e-167	CAFEndMT
LHFP	2.45446e-171	0.511123	0.415	0.142	1.03365e-166	CAFEndMT
NFIA	5.40957e-169	0.264068	0.676	0.275	2.27813e-164	CAFEndMT
FOSB	1.49861e-168	0.715714	0.812	0.426	6.31109e-164	CAFEndMT
PPP1R10	2.20798e-168	0.273385	0.502	0.183	9.29847e-164	CAFEndMT
FXYD6	6.84014e-166	0.284412	0.537	0.203	2.88059e-161	CAFEndMT
MTDH	2.49554e-164	0.457283	0.803	0.398	1.05095e-159	CAFEndMT
ZBTB16	9.12018e-164	0.439074	0.472	0.171	3.84078e-159	CAFEndMT
ROCK1	1.36977e-163	0.260583	0.607	0.241	5.7685e-159	CAFEndMT
CDK2AP1	4.35319e-161	0.275062	0.359	0.113	1.83326e-156	CAFEndMT
ATF3	2.74692e-159	0.252715	0.605	0.244	1.15681e-154	CAFEndMT
ATP1B3	3.88956e-157	0.311798	0.741	0.337	1.63801e-152	CAFEndMT
SLC25A5	3.31714e-155	0.322201	0.781	0.383	1.39695e-150	CAFEndMT
SOX4	4.72538e-155	0.364789	0.711	0.33	1.99e-150	CAFEndMT
RTF1	7.51172e-154	0.259211	0.684	0.298	3.16341e-149	CAFEndMT
COX7A1	9.61189e-152	0.260306	0.797	0.37	4.04786e-147	CAFEndMT
ITGB1	1.82738e-151	0.567364	0.909	0.521	7.69563e-147	CAFEndMT
KIF5B	5.92638e-150	0.273764	0.701	0.314	2.49578e-145	CAFEndMT
IGFBP3	1.21718e-148	0.617411	0.482	0.189	5.12593e-144	CAFEndMT
LIMS1	2.89433e-148	0.301953	0.623	0.265	1.21889e-143	CAFEndMT
SRRM1	3.29793e-148	0.250787	0.709	0.317	1.38886e-143	CAFEndMT
PTMS	1.10942e-147	0.483802	0.859	0.464	4.67212e-143	CAFEndMT
CHURC1	3.47776e-146	0.276731	0.69	0.305	1.46459e-141	CAFEndMT
PVRL2	1.30353e-145	0.302077	0.302	0.092	5.48956e-141	CAFEndMT
RBMS1	2.80598e-145	0.251334	0.685	0.31	1.18168e-140	CAFEndMT
PPP1R15A	1.4648e-144	0.416031	0.778	0.388	6.1687e-140	CAFEndMT
GNB2	1.97345e-142	0.277322	0.683	0.312	8.31077e-138	CAFEndMT
CYGB	3.72301e-142	0.299417	0.392	0.137	1.56787e-137	CAFEndMT
CDKN1A	1.47883e-139	0.267447	0.728	0.344	6.22778e-135	CAFEndMT
ARL6IP4	2.3464e-138	0.413521	0.792	0.402	9.88141e-134	CAFEndMT
UBXN1	3.11405e-137	0.298028	0.739	0.353	1.31142e-132	CAFEndMT
SIVA1	3.73615e-137	0.253744	0.696	0.319	1.57341e-132	CAFEndMT
TUBB4B	6.56843e-137	0.252636	0.685	0.312	2.76616e-132	CAFEndMT
CEBPD	6.1432e-136	0.515197	0.753	0.382	2.58709e-131	CAFEndMT
RNF7	6.19323e-135	0.250104	0.71	0.334	2.60816e-130	CAFEndMT
C9orf16	2.10291e-131	0.281947	0.734	0.349	8.85601e-127	CAFEndMT
VAMP2	2.2284e-131	0.262154	0.762	0.372	9.38444e-127	CAFEndMT
EIF4A1	4.85033e-131	0.377052	0.785	0.397	2.04262e-126	CAFEndMT
POLR2F	6.1282e-130	0.255295	0.668	0.301	2.58077e-125	CAFEndMT
IER2	6.65516e-130	0.460467	0.842	0.461	2.80269e-125	CAFEndMT
SERBP1	5.54029e-129	0.305581	0.807	0.416	2.33318e-124	CAFEndMT
MZT2B	8.61203e-125	0.321264	0.747	0.368	3.62678e-120	CAFEndMT
ID3	1.09728e-123	0.454985	0.89	0.511	4.62097e-119	CAFEndMT
RRBP1	8.11463e-123	0.251309	0.701	0.335	3.41731e-118	CAFEndMT
FUS	8.24495e-123	0.369758	0.816	0.442	3.47219e-118	CAFEndMT
FIS1	9.74104e-123	0.277182	0.785	0.399	4.10224e-118	CAFEndMT
POLR2J3	1.55222e-120	0.275317	0.295	0.098	6.53686e-116	CAFEndMT
ENPP2	3.43656e-113	0.38148	0.286	0.097	1.44724e-108	CAFEndMT
MYEOV2	6.64779e-109	0.396131	0.39	0.158	2.79958e-104	CAFEndMT
DYNLL1	3.26115e-107	0.426041	0.937	0.603	1.37337e-102	CAFEndMT
RPS2	1.78118e-106	0.489726	0.982	0.785	7.50107e-102	CAFEndMT
ARPC2	9.94719e-106	0.330383	0.877	0.516	4.18906e-101	CAFEndMT
TIMP3	2.9028e-105	0.373163	0.902	0.547	1.22246e-100	CAFEndMT
PTRF	6.32574e-102	0.535354	0.464	0.218	2.66396e-97	CAFEndMT
JUN	1.95448e-99	0.445603	0.912	0.583	8.23091e-95	CAFEndMT
YBX1	2.41425e-99	0.422793	0.928	0.598	1.01671e-94	CAFEndMT
EID1	7.88228e-96	0.338202	0.907	0.548	3.31947e-91	CAFEndMT
C19orf43	1.88066e-92	0.342559	0.426	0.195	7.92003e-88	CAFEndMT
LMNA	1.15727e-85	0.387703	0.883	0.543	4.87362e-81	CAFEndMT
GPX1	5.79174e-85	0.39423	0.439	0.213	2.43908e-80	CAFEndMT
RPS4Y1	9.71442e-83	0.277114	0.49	0.229	4.09103e-78	CAFEndMT
HSP90AB1	1.3825e-81	0.352028	0.944	0.666	5.82213e-77	CAFEndMT
PFN1	3.14685e-79	0.370701	0.942	0.647	1.32523e-74	CAFEndMT
CYTOR	1.04245e-78	0.547623	0.352	0.16	4.39006e-74	CAFEndMT
COX4I1	9.45717e-73	0.261833	0.926	0.628	3.9827e-68	CAFEndMT
SEPW1	1.63737e-64	0.26232	0.454	0.243	6.89546e-60	CAFEndMT
RPS7	6.08496e-63	0.304329	0.989	0.787	2.56256e-58	CAFEndMT
FOS	2.74857e-62	0.256065	0.924	0.659	1.1575e-57	CAFEndMT
RPS9	5.16465e-62	0.323879	0.986	0.804	2.17499e-57	CAFEndMT
FAU	1.27644e-54	0.282178	0.983	0.798	5.37546e-50	CAFEndMT
FABP4	1.39613e-47	0.967953	0.307	0.154	5.87953e-43	CAFEndMT

## Sheet: supplementary data 10
Supplementary data file 10. The top genes gradually enriched during the EndMT process
Gene	P value	R square	P_val_adj
AEBP1	0	0.135608	0
BGN	0	0.326263	0
C1QTNF1	0	0.123542	0
C1S	0	0.159643	0
CD44	0	0.117707	0
CD74	0	0.507181	0
COL1A1	0	0.220575	0
COL3A1	0	0.250542	0
COL6A1	0	0.182809	0
DCN	0	0.161505	0
EMP1	0	0.315358	0
ENG	0	0.417333	0
GEM	0	0.109635	0
HLA-DPB1	0	0.255299	0
HLA-DRA	0	0.365235	0
HSPG2	0	0.433401	0
ISYNA1	0	0.120585	0
KANK2	0	0.1147	0
LGALS3BP	0	0.183903	0
MFGE8	0	0.379967	0
MT1M	0	0.122875	0
MYL9	0	0.629222	0
MYLK	0	0.245309	0
NDRG1	0	0.220128	0
NPDC1	0	0.477581	0
PALLD	0	0.145664	0
PLAC9	0	0.239198	0
RARRES2	0	0.164111	0
TGFBR2	0	0.309427	0
WWTR1	0	0.216163	0
ZEB2	0	0.14995	0
