# Supplementary material for: Pan-cancer single-cell analysis reveals the heterogeneity and plasticity of cancer-associated fibroblasts in the tumor microenvironment
Source: Nat Commun. 2022 Nov 4;13:6619. doi: 10.1038/s41467-022-34395-2 (PMC9636408; doi:10.1038/s41467-022-34395-2)
Supplement: Supplementary file 5 — Source Data [file 41467_2022_34395_MOESM5_ESM.xlsx]

## Sheet: fig.1b
Tissue	Normal	Adjacent	Tumor_1	Tumor_2
Bladder	4	2	5	0
Breast	0	0	18	0
Colorectal	9	7	14	0
Gastric	5	10	10	0
ICC	0	2	5	0
Lung	6	7	24	22
Ovarian	0	3	7	0
PDAC	1	10	22	10
Prostate	1	0	11	2
Thyroid	2	1	9	0

## Sheet: fig.1e
Cluster	Adjacent	Normal	Tumor	Group
total	0.347964	0.347914	0.304123	Fibroblast
c1	0.432983	0.129413	0.437604	Fibroblast
c2	0.175502	0.0527944	0.771704	Fibroblast
c3	0.198769	0.73758	0.0636517	Fibroblast
c4	0.654686	0.0768719	0.268442	Fibroblast
c5	0.278692	0.633112	0.088196	Fibroblast
c6	0.325047	0.0184064	0.656547	Fibroblast
c7	0.669164	0.16501	0.165826	Fibroblast
c8	0.198424	0.133269	0.668306	Fibroblast
total	0.342588	0.204218	0.453194	Lymphocyte
c9	0.337348	0.0575336	0.605118	Lymphocyte
c10	0.274649	0.101493	0.623858	Lymphocyte
c11	0.437967	0.0986841	0.463349	Lymphocyte
c12	0.425903	0.255309	0.318788	Lymphocyte
c13	0.305247	0.190304	0.504449	Lymphocyte
c14	0.289533	0.123563	0.586905	Lymphocyte
c15	0.221877	0.505189	0.272934	Lymphocyte
c16	0.309156	0.361023	0.329821	Lymphocyte
c17	0.374212	0.316868	0.30892	Lymphocyte
total	0.298311	0.361813	0.339876	Myeloid
c18	0.251424	0.568491	0.180086	Myeloid
c19	0.219076	0.0896164	0.691308	Myeloid
c20	0.37902	0.364774	0.256206	Myeloid
c21	0.416612	0.219929	0.363458	Myeloid
c22	0.382184	0.379061	0.238755	Myeloid
c23	0.175315	0.384477	0.440208	Myeloid
c24	0.228067	0.427879	0.344054	Myeloid
total	0.377113	0.372732	0.250155	Endothelium
c25	0.421218	0.0291544	0.549628	Endothelium
c26	0.24893	0.556095	0.194975	Endothelium
c27	0.634736	0.303832	0.0614316	Endothelium
c28	0.223031	0.63928	0.137689	Endothelium
total	0.273441	0.549759	0.1768	Plasma
c29	0.493033	0.418961	0.0880062	Plasma
c30	0.168629	0.701592	0.129779	Plasma
c31	0.378074	0.499214	0.122712	Plasma
c32	0.205766	0.32994	0.464295	Plasma
c33	0.10932	0.714586	0.176094	Plasma
c34	0.212599	0.328734	0.458667	Plasma

## Sheet: fig.1f
Cluster	c4	c5	c6	c17	c21
Bladder	0.0747274	0.0569199	0.0590193	0.0477292	0.000511743
Breast	0.0520593	0.0327374	0.0159139	0.0374391	0.000689932
Colorectal	0.0836887	0.0288169	0.0276154	0.0199871	0.00465125
Gastric	0.0981159	0.0653853	0.121853	0.0713415	0.00155335
ICC	0.00552526	0.0288088	0.0166221	0.134506	0.00439162
Lung_1	0.0184018	0.0118917	0.00554348	0.0338434	0.1507
Lung_2	0.0746161	0.0181773	0.00251566	0.0342853	0.738644
Ovarian	0.115892	0.460569	0.0250585	0.0403419	0.00505323
PDAC_1	0.110057	0.064931	0.0287911	0.0210089	0.00964723
PDAC_2	0.283171	0.127139	0.0801378	0.0101809	0.0593301
Prostate_1	0.00791301	0.0426338	0.40185	0.317137	0.00278533
Prostate_2	0.0492614	0.0223243	0.156589	0.166357	0
Thyroid	0.0265707	0.0396648	0.0584911	0.0658436	0.0220415

## Sheet: fig.1g
value	group
2.0914	tLB
0.0510204	tLB
0	tLB
0.463231	tLB
14.8472	Lung_N
35.747	Lung_N
31.2442	Lung_N
34.1307	Lung_N
23.9686	Lung_N
17.0003	Lung_N
52.2453	Lung_N
19.759	Lung_N
7.3618	Lung_N
15.0698	Lung_N
18.2377	Lung_N
0.387251	Lung_T
0.188934	Lung_T
2.0669	Lung_T
0.981013	Lung_T
9.55987	Lung_T
4.80973	Lung_T
3.32713	Lung_T
5.4041	Lung_T
13.4008	Lung_T
1.32597	Lung_T
2.93591	Lung_T
0.142383	mBrain
0	mBrain
0.39801	mBrain
0.219058	mBrain
0	mBrain
1.44422	mBrain
0.172637	mBrain
0	mBrain
0.0538213	mBrain
0.304878	mBrain

## Sheet: sf.7a
cancer	num
gastric cancer	0.590443
ICC	0.0593058
lung cancer	0.0226683
breast cancer	0.0845695
colorectal cancer	0.145746
ovarian cancer	0.132863
PDAC	0.152724
prostate cancer	1.01507
thyroid cancer	0.142122
urinary bladder cancer	0.254115

## Sheet: sf.7d
cancer	num
gastric cancer	0.121217
ICC	0.0174429
lung cancer	0.00274767
breast cancer	0.0457132
colorectal cancer	0.324285
ovarian cancer	0.21258
PDAC	0.139444
prostate cancer	0.105188
thyroid cancer	0.0157914
urinary bladder cancer	0.00228932

## Sheet: sf.4b
Tissue	State	Value
bladder	state1	0.695442
breast	state1	0
colorectal	state1	0.264873
gastric	state1	0.672351
ICC	state1	0.0338983
lung	state1	0.333832
ovarian	state1	0.0530903
PDAC	state1	0.0247137
prostate	state1	0.0952381
thyroid	state1	0.125
bladder	state2	0.232735
breast	state2	0.165198
colorectal	state2	0.247875
gastric	state2	0.140073
ICC	state2	0.745763
lung	state2	0.19012
ovarian	state2	0.455626
PDAC	state2	0.456902
prostate	state2	0.809524
thyroid	state2	0.540323
bladder	state3	0.0718232
breast	state3	0.834802
colorectal	state3	0.487252
gastric	state3	0.187576
ICC	state3	0.220339
lung	state3	0.476048
ovarian	state3	0.491284
PDAC	state3	0.518385
prostate	state3	0.0952381
thyroid	state3	0.334677

## Sheet: fig.2f
State	Group	Value
3	c1	26
1	c1	57
2	c1	1417
3	c2	1271
1	c2	51
2	c2	178
3	c4	1196
1	c4	186
2	c4	118
3	NIF	398
1	NIF	1839
2	NIF	763

## Sheet: sf.4c
Com1	Com2	CREB3L1	Group
2.29528	0.584738	0	state1
2.67092	0.536866	0	state1
4.08118	0.449432	0	state1
2.00719	0.4205	0	state1
2.31913	0.409115	0	state1
5.56609	0.345468	0	state1
5.76909	0.403304	0	state1
1.4249	0.428569	0	state1
0.60518	0.333714	0	state1
2.24383	0.458555	0	state1
2.30819	0.410784	0	state1
1.53679	0.373921	0	state1
4.88464	0.50206	0	state1
3.48437	0.390731	0	state1
2.26481	0.471884	0	state1
2.33096	0.58214	0	state1
1.7688	0.517306	0	state1
0.497567	0.401172	0	state1
2.30266	0.496603	0	state1
2.85704	0.344085	0	state1
2.91557	0.522843	0	state1
2.26023	0.518291	0	state1
2.1187	0.475555	0	state1
0.808689	0.385121	0	state1
2.29829	0.396785	0	state1
2.27254	0.297881	0	state1
2.25048	0.461811	0	state1
5.6267	0.213491	0	state1
5.77925	0.349238	0	state1
1.99763	0.498131	0	state1
1.65267	0.42915	0	state1
2.1225	0.41986	0	state1
2.0095	0.464638	0	state1
2.3265	0.635816	0	state1
1.30762	0.387694	0	state1
2.2684	0.36958	0	state1
4.28917	0.391727	0	state1
5.66607	0.32734	0	state1
1.06264	0.386738	0	state1
3.14909	0.676888	0	state1
1.5407	0.465924	0	state1
1.77242	0.233123	0	state1
5.69513	0.178274	0	state1
1.76707	0.321845	0	state1
5.6203	0.220281	0	state1
2.85034	0.352014	0	state1
3.94253	0.413734	0	state1
1.77279	0.401236	0	state1
1.76913	0.405511	0	state1
2.78996	0.501687	0	state1
2.30737	0.427722	0	state1
2.98841	0.371096	0	state1
2.78468	0.584878	0	state1
4.88431	0.328843	0	state1
2.32871	0.587686	0	state1
0.364219	0.138767	0	state1
3.43824	-0.193674	0	state1
1.57017	0.0430252	0	state1
0.498566	0.189175	0	state1
1.30059	0.269484	0	state1
5.54114	-0.121274	0	state1
0.98992	0.0228088	0	state1
0.605656	0.126412	0	state1
1.00384	-0.059594	0	state1
0.258481	0.183004	0	state1
1.83686	0.0392059	0	state1
0.505543	0.324638	0	state1
1.01153	0.0643496	0	state1
1.0732	0.297589	0	state1
1.56756	0.0649681	0	state1
0.735666	0.271831	0	state1
0.390856	0.281293	0	state1
1.8393	-0.0840626	0	state1
2.99786	0.0142801	0	state1
6.16553	-0.0864699	0	state1
0.726119	0.241757	0	state1
2.08404	-0.178456	0	state1
0.327674	0.314548	0	state1
5.28439	-0.0637925	0	state1
3.7938	-0.0756584	0	state1
1.47658	0.0378236	0	state1
2.38079	0.0849164	0	state1
1.18355	0.269366	0	state1
1.95471	-0.0588949	0	state1
0.736319	0.14721	0	state1
1.33026	0.280586	0	state1
0.718183	0.199671	0	state1
5.53237	-0.0973137	0	state1
5.56219	-0.169122	0	state1
2.87704	0.0295374	0	state1
1.36688	-0.0305237	0	state1
0.49114	0.315267	0	state1
4.82715	-0.0958604	0	state1
1.28212	0.194247	0	state1
1.53518	0.149063	0	state1
0.843471	0.310211	0	state1
5.7541	-0.0203013	0	state1
6.17443	-0.171917	0	state1
2.07254	0.0268315	0	state1
5.71419	-0.22357	0	state1
5.73431	0.101962	0	state1
0.840973	0.202233	0	state1
5.97788	-0.165421	0	state1
3.58049	0.111866	0	state1
2.86171	0.295996	0	state1
3.68454	-0.143589	0	state1
2.99558	0.125517	0	state1
5.77494	0.0400744	0	state1
3.93896	0.181242	0	state1
6.13529	-0.131868	0	state1
5.67487	-0.16054	0	state1
1.71304	-0.101115	0	state1
2.1224	0.255597	0	state1
5.78345	-0.120276	0	state1
3.46696	-0.0647535	0	state1
4.96456	0.149347	0	state1
5.82453	-0.0187403	0	state1
6.34757	-0.0356156	0	state1
0.840106	-0.0869101	0	state1
5.62451	-0.0835012	0	state1
1.257	-0.0103125	0	state1
6.36466	-0.0122064	0	state1
5.79091	-0.079545	0	state1
6.20252	-0.328328	0	state1
3.7911	-0.208133	0	state1
2.85488	0.230461	0	state1
6.03987	-0.0613249	0	state1
2.77422	0.0169498	0	state1
3.46632	0.0657334	0	state1
2.64725	-0.181447	0	state1
5.69209	-0.119858	0	state1
4.26783	0.0389005	0	state1
4.27521	0.179027	0	state1
6.35869	0.0312625	0	state1
5.8952	0.132237	0	state1
4.73894	0.00503164	0	state1
5.50123	-0.272784	0	state1
5.61153	-0.151185	0	state1
5.78739	-0.0703556	0	state1
6.19453	-0.0423316	0	state1
4.27328	0.138183	0	state1
5.55606	-0.123591	0	state1
1.44762	0.11918	0	state1
5.55683	-0.0587976	0	state1
5.16886	-0.114415	0	state1
6.12299	-0.0818088	0	state1
1.36775	0.226448	0	state1
2.12299	0.167954	0	state1
5.97822	-0.101522	0	state1
5.95096	-0.0499843	0	state1
3.46332	0.0920076	0	state1
5.7284	-0.0358644	0	state1
1.5328	0.360072	0	state1
2.63393	0.114274	0	state1
5.56783	-0.283636	0	state1
1.65903	0.310539	0	state1
6.15207	-0.191523	0	state1
1.41939	0.332012	0	state1
4.38143	0.0246762	0	state1
0.66054	0.131188	0	state1
5.99731	-0.127369	0	state1
1.60052	-0.196246	0	state1
5.646	0.104016	0	state1
3.7051	0.219413	0	state1
4.60335	-0.0998267	0	state1
5.60951	0.0672978	0	state1
4.71284	-0.0483239	0	state1
4.372	-0.0482941	0	state1
3.70634	0.258714	0	state1
5.97295	-0.00515346	0	state1
6.03355	-0.018428	0	state1
5.16933	-0.113181	0	state1
2.36743	-0.0307887	0	state1
3.81497	0.182911	0	state1
3.93529	0.3441	0	state1
2.25726	0.328293	0	state1
1.17767	0.164653	0	state1
5.65186	-0.16296	0	state1
5.61955	0.0248068	0	state1
6.22794	-0.199579	0	state1
2.39412	-0.0597829	0	state1
3.00052	0.0781726	0	state1
3.2292	0.0103625	0	state1
0.948634	0.305164	0	state1
6.18256	-0.0557019	0	state1
5.52004	-0.159397	0	state1
2.30156	0.142722	0	state1
5.79691	-0.106513	0	state1
5.75688	-0.0544584	0	state1
6.23425	-0.00382236	0	state1
5.95946	-0.0898004	0	state1
3.24159	0.220837	0	state1
5.86456	-0.214602	0	state1
6.36773	0.169537	0	state1
5.79474	-0.0168106	0	state1
0.8564	-0.0792061	0	state1
4.04537	0.0700807	0	state1
6.13821	-0.0654286	0	state1
4.50199	0.0953489	0	state1
2.88416	-0.0504171	0	state1
5.58459	-0.127244	0	state1
6.00419	0.0314804	0	state1
5.77554	-0.0422129	0	state1
5.94956	-0.0452772	0	state1
5.71332	0.0763917	0	state1
6.07803	0.058661	0	state1
0.1697	0.268112	0	state1
2.65158	0.0420614	0	state1
5.57398	-0.046451	0	state1
5.28742	-0.0875306	0	state1
5.61223	-0.0728413	0	state1
5.87215	-0.234927	0	state1
5.76801	-0.00978468	0	state1
6.22932	-0.105935	0	state1
0.256714	0.217735	0	state1
1.00519	0.113373	0	state1
5.69172	-0.0910394	0	state1
2.18986	0.139928	0	state1
5.05998	-0.0173005	0	state1
5.54874	-0.0296813	0	state1
5.72179	0.00727323	0	state1
5.62503	0.0924839	0	state1
5.7162	-0.0524732	0	state1
5.79442	-0.0499388	0	state1
1.90782	0.259607	0	state1
6.15582	0.00765409	0	state1
6.30987	-0.0913977	0	state1
3.23273	0.124851	0	state1
6.10414	-0.135531	0	state1
5.71268	-0.154761	0	state1
6.01297	-0.117795	0	state1
6.18634	0.0353116	0	state1
5.66234	0.125854	0	state1
4.78619	0.118151	0	state1
4.26572	0.0884885	0	state1
6.01191	0.0620339	0	state1
5.85313	0.197486	0	state1
5.6581	-0.0696531	0	state1
5.75993	0.0310478	0	state1
5.63329	-0.135135	0	state1
1.30393	0.188333	0	state1
5.79716	-0.112929	0	state1
5.84415	-0.18588	0	state1
5.60998	-0.294167	0	state1
1.44737	0.0655842	0	state1
1.59765	-0.0319376	0	state1
5.59693	0.0184101	0	state1
5.97989	0.118491	0	state1
5.53668	-0.0941185	0	state1
6.16393	-0.0273599	0	state1
2.37212	0.0679846	0	state1
5.68132	-0.0385364	0	state1
5.89271	-0.0209114	0	state1
5.60639	-0.0903922	0	state1
0.721221	0.191459	0	state1
6.00368	-0.0913246	0	state1
3.05189	-0.198191	0	state1
2.14674	0.264904	0	state1
2.16135	0.21172	0	state1
5.94948	-0.06875	0	state1
5.90873	0.0322414	0	state1
5.65847	-0.136933	0	state1
4.27126	-0.0586344	0	state1
2.3124	0.152369	0	state1
1.3686	-0.173314	0	state1
6.24205	-0.0153529	0	state1
2.51997	-0.052461	0	state1
5.57815	-0.183481	0	state1
5.69881	-0.129919	0	state1
1.65001	0.280436	0	state1
5.78342	0.077379	0	state1
5.80066	0.0296821	0	state1
2.30646	0.167349	0	state1
3.92031	0.0252936	0	state1
2.4277	0.215623	0	state1
6.26052	-0.0586943	0	state1
6.48209	-0.255876	0	state1
3.24119	0.19585	0	state1
1.53703	0.0868573	0	state1
0.611205	0.273989	0	state1
2.26479	0.258628	0	state1
5.76255	-0.271904	0	state1
6.35855	0.0825081	0	state1
2.42374	0.144833	0	state1
5.90574	-0.125422	0	state1
0.259883	0.230052	0	state1
1.07035	0.151295	0	state1
5.64291	-0.0635731	0	state1
5.59597	-0.00303756	0	state1
3.24155	0.064114	0	state1
5.59906	-0.0982934	0	state1
5.61435	-0.221463	0	state1
5.75908	-0.231297	0	state1
1.60319	0.181469	0	state1
6.05777	0.100057	0	state1
6.13327	0.0717666	0	state1
5.5125	-0.154125	0	state1
2.16431	0.187779	0	state1
5.65152	0.248592	0	state1
6.07294	-0.28977	0	state1
6.1744	-0.190049	0	state1
1.71258	-0.265628	0	state1
2.1831	-0.0892411	0	state1
1.94749	-0.0691296	0	state1
5.8238	-0.021718	0	state1
2.13597	0.230666	0	state1
5.95772	0.109813	0	state1
6.31394	0.0291661	0	state1
5.99548	-0.00438832	0	state1
2.16367	0.217177	0	state1
5.80254	-0.300854	0	state1
5.94766	-0.099135	0	state1
6.1327	-0.213287	0	state1
2.26242	0.407222	0	state1
5.53921	-0.0708823	0	state1
5.69309	-0.0921819	0	state1
5.74767	0.0736779	0	state1
3.01083	-0.0598544	0	state1
5.69916	0.13587	0	state1
4.49276	-0.0672796	0	state1
5.87757	-0.0247983	0	state1
1.15247	0.226363	0	state1
5.69809	0.00844655	0	state1
0.720777	0.176225	0	state1
5.53372	0.0202188	0	state1
5.89173	0.00932687	0	state1
5.81367	-0.115985	0	state1
4.36664	-0.186758	0	state1
5.71792	-0.0426744	0	state1
6.01136	-0.0630602	0	state1
2.65242	0.0703381	0	state1
5.90302	0.0494453	0	state1
5.7425	-0.0411497	0	state1
2.39779	0.0113625	0	state1
0.355065	0.155493	0	state1
4.61205	-0.075633	0	state1
2.76944	-0.00636895	0	state1
6.25372	0.0701953	0	state1
2.99217	0.199186	0	state1
4.04178	0.0146186	0	state1
1.41606	0.0467715	0	state1
4.83077	-0.0356435	0	state1
5.58165	-0.0508296	0	state1
5.17084	-0.0908451	0	state1
5.84111	0.0794362	0	state1
6.16371	-0.206431	0	state1
6.16486	0.034277	0	state1
5.6399	-0.0701809	0	state1
2.42083	0.0602764	0	state1
0.724619	0.045009	0	state1
1.02058	-0.0494616	0	state1
6.23519	-0.158687	0	state1
4.15511	0.108665	0	state1
2.06544	-0.0782825	0	state1
5.11064	-0.155174	0	state1
5.69952	-0.109518	0	state1
5.62562	-0.108174	0	state1
5.89052	-0.12243	0	state1
3.68649	-0.0327276	0	state1
6.0574	-0.115419	0	state1
5.82102	-0.239666	0	state1
1.88249	0.333996	0	state1
2.8883	0.00986696	0	state1
5.89295	0.122549	0	state1
5.76952	-0.303109	0	state1
2.413	0.0843334	0	state1
5.99183	-0.0292815	0	state1
5.81921	-0.163795	0	state1
5.99177	-0.139884	0	state1
5.52916	-0.0260983	0	state1
3.23592	0.136436	0	state1
5.59711	-0.0158725	0	state1
5.87472	-0.211373	0	state1
2.77023	0.0942232	0	state1
5.85145	-0.0240994	0	state1
5.94982	0.0523419	0	state1
5.86503	-0.18263	0	state1
3.47371	0.137362	0	state1
2.16992	0.197811	0	state1
5.51309	-0.0640136	0	state1
5.82925	-0.275605	0	state1
5.89466	0.0264295	0	state1
1.28708	0.171311	0	state1
5.72842	-0.0663178	0	state1
1.55285	0.14012	0	state1
5.7562	-0.0757628	0	state1
5.72276	-0.0639419	0	state1
0.257631	0.233683	0	state1
3.23543	0.163725	0	state1
5.76866	0.00115166	0	state1
4.38676	-0.00399263	0	state1
1.58741	0.0258834	0	state1
5.90807	-0.120211	0	state1
6.18924	-0.0731044	0	state1
6.10788	-0.249183	0	state1
5.9728	-0.121777	0	state1
3.69411	-0.0596795	0	state1
2.25939	0.244252	0	state1
2.14699	0.139541	0	state1
2.52877	0.0481461	0	state1
5.52036	-0.097564	0	state1
4.94152	-0.0622635	0	state1
6.04118	-0.0435549	0	state1
4.04019	0.0336913	0	state1
5.56759	-0.0686902	0	state1
5.82522	-0.0702009	0	state1
5.56956	0.081362	0	state1
4.49401	0.0769103	0	state1
4.72282	-0.0184103	0	state1
2.53559	-0.150172	0	state1
3.80815	0.111003	0	state1
6.13118	0.0219397	0	state1
0.865161	-0.0197694	0	state1
5.2859	-0.0350499	0	state1
5.66905	-0.113422	0	state1
5.69757	0.0756125	0	state1
5.06013	-0.0210029	0	state1
5.70025	-0.17732	0	state1
1.36299	0.156463	0	state1
4.15419	0.0611641	0	state1
5.90674	0.000296483	0	state1
0.724234	0.200629	0	state1
5.60421	-0.257096	0	state1
3.93414	0.0499392	0	state1
2.98062	0.194887	0	state1
5.2868	-0.0512995	0	state1
5.86712	0.0510225	0	state1
5.94	-0.0636036	0	state1
5.98108	-0.126726	0	state1
6.27516	0.0514387	0	state1
5.92265	-0.143017	0	state1
4.04771	0.175495	0	state1
3.23393	0.0684481	0	state1
1.07514	0.378277	0	state1
2.16686	0.144361	0	state1
6.03938	-0.105131	0	state1
5.66295	-0.117602	0	state1
2.13131	0.424208	0	state1
6.36482	-0.231722	0	state1
6.35055	-0.0913028	0	state1
1.7716	0.299086	0	state1
5.81089	-0.0751975	0	state1
2.83945	0.370778	0	state1
1.00917	-0.0437506	0	state1
2.39043	0.0260042	0	state1
5.55923	0.0297466	0	state1
0.828142	0.207875	0	state1
5.69204	0.0876467	0	state1
2.12686	0.181263	0	state1
6.02245	-0.126617	0	state1
4.72347	-0.0380534	0	state1
5.96476	-0.0258664	0	state1
5.06184	0.0108655	0	state1
4.72065	0.055955	0	state1
3.46162	-0.123845	0	state1
0.845541	0.0125683	0	state1
5.54687	0.0243146	0	state1
5.62977	0.100861	0	state1
6.10921	0.0816468	0	state1
3.46105	0.0326775	0	state1
5.70997	-0.0714991	0	state1
6.17195	-0.353834	0	state1
3.5792	0.0386903	0	state1
5.86316	0.0592705	0	state1
2.00912	0.117064	0	state1
5.92937	0.0649097	0	state1
1.35926	0.166158	0	state1
3.34234	-0.0732156	0	state1
2.15191	0.197344	0	state1
2.5236	0.0713195	0	state1
5.78766	-0.249416	0	state1
5.85878	-0.106127	0	state1
6.17605	-0.0546943	0	state1
5.68489	-0.190626	0	state1
5.59655	-0.0845147	0	state1
1.64897	0.259503	0	state1
5.77151	-0.047101	0	state1
2.13931	0.17899	0	state1
6.14639	0.0882305	0	state1
4.94787	-0.00995216	0	state1
5.59331	-0.000669024	0	state1
5.64438	-0.0437641	0	state1
3.34461	0.0350543	0	state1
6.44087	-0.275745	0	state1
5.71671	-0.319189	0	state1
0.958801	-0.152496	0	state1
3.23304	0.0382629	0	state1
2.14578	0.172583	0	state1
2.88084	-0.0121412	0	state1
5.62073	-0.135652	0	state1
6.17638	-0.0369623	0	state1
3.69104	0.046131	0	state1
1.71659	0.0933137	0	state1
4.93045	-0.290618	0	state1
5.84771	0.142305	0	state1
2.53837	0.126051	0	state1
3.57516	0.00740171	0	state1
5.43735	0.0696118	0	state1
2.06856	0.0517977	0	state1
1.41472	0.040879	0	state1
2.54203	0.105584	0	state1
5.88478	0.0637814	0	state1
5.93685	-0.0948051	0	state1
6.20363	-0.12274	0	state1
5.93043	0.0848259	0	state1
1.52501	0.103769	0	state1
1.58111	0.130856	0	state1
5.64659	-0.203872	0	state1
4.27328	0.067389	0	state1
3.00151	-0.0399775	0	state1
5.06556	-0.0598956	0	state1
2.66281	0.156279	0	state1
4.50674	0.171041	0	state1
5.76506	-0.0307375	0	state1
5.60366	-0.188286	0	state1
6.52015	-0.134487	0	state1
5.52481	-0.1309	0	state1
5.73453	-0.0161708	0	state1
6.2119	-0.232811	0	state1
2.12928	0.275554	0	state1
3.35324	0.306449	0	state1
4.37054	-0.105196	0	state1
5.50534	-0.0865406	0	state1
5.92417	0.0878231	0	state1
5.64706	-0.0153375	0	state1
1.13295	-0.112393	0	state1
5.67577	-0.0638263	0	state1
5.94525	-0.311284	0	state1
4.95385	0.102954	0	state1
1.02146	0.0203941	0	state1
4.60824	0.0469495	0	state1
4.36183	-0.187136	0	state1
1.00947	-0.0465274	0	state1
5.70315	-0.136031	0	state1
5.76006	-0.26073	0	state1
2.29399	0.185451	0	state1
5.65863	-0.0335302	0	state1
5.61625	-0.127688	0	state1
5.78627	-0.170488	0	state1
5.52737	-0.0631195	0	state1
3.09988	0.185711	0	state1
2.37198	0.0122276	0	state1
2.41114	-0.220272	0	state1
5.59566	-0.104708	0	state1
5.75173	-0.242908	0	state1
4.14739	-0.0181232	0	state1
5.86798	-0.421002	0	state1
5.90593	0.0477859	0	state1
5.82997	0.102991	0	state1
6.16356	-0.0768446	0	state1
2.87685	-0.200206	0	state1
6.1088	-0.148949	0	state1
5.82462	-0.118464	0	state1
2.0204	0.135233	0	state1
5.57148	-0.0994277	0	state1
2.85221	0.271457	0	state1
5.91866	0.0356265	0	state1
5.65879	-0.0735946	0	state1
5.61976	-0.053598	0	state1
2.99849	0.0456197	0	state1
5.68628	-0.143331	0	state1
5.90975	0.0868344	0	state1
6.31618	-0.0402719	0	state1
0.153398	0.302816	0	state1
2.1468	0.209752	0	state1
2.86128	0.161105	0	state1
6.11911	-0.10287	0	state1
5.6387	0.0606147	0	state1
5.87174	-0.214693	0	state1
5.6923	-0.119026	0	state1
3.23004	0.291609	0	state1
2.36401	0.00399883	0	state1
3.45941	-0.261587	0	state1
5.67828	0.231275	0	state1
1.31414	0.209397	0	state1
6.16776	0.126341	0	state1
5.882	-0.0214825	0	state1
6.17342	0.154247	0	state1
5.63979	-0.0987309	0	state1
5.86008	-0.0407844	0	state1
6.07075	0.00584515	0	state1
5.66733	0.0326235	0	state1
5.61097	0.0135976	0	state1
2.18872	-0.0618593	0	state1
5.98937	0.0517734	0	state1
2.76511	-0.00423351	0	state1
5.72682	-0.15222	0	state1
5.88814	-0.173459	0	state1
6.44046	0.0246444	0	state1
5.77158	0.0243149	0	state1
2.10612	0.343259	0	state1
6.03087	-0.0156996	0	state1
4.71886	-0.0955671	0	state1
2.3911	-0.011329	0	state1
0.255244	0.154891	0	state1
5.74355	-0.249456	0	state1
2.13007	0.21772	0	state1
4.14289	-0.15232	0	state1
3.36047	0.128035	0	state1
6.40759	-0.0778208	0	state1
5.98982	-0.0271116	0	state1
6.37426	-0.0200631	0	state1
5.62097	0.0576691	0	state1
5.67011	0.0193183	0	state1
4.37061	-0.0899017	0	state1
5.64418	-0.0290825	0	state1
5.85172	0.0759553	0	state1
4.38215	0.0894062	0	state1
2.16022	0.162857	0	state1
5.52134	-0.0995207	0	state1
5.50932	-0.213609	0	state1
5.6847	-0.146353	0	state1
1.63784	-0.0876059	0	state1
4.83196	0.0199778	0	state1
5.98536	0.0928812	0	state1
0.178061	0.141921	0	state1
5.84008	-0.0970674	0	state1
5.62921	0.00764461	0	state1
0.145368	0.00723926	0	state1
1.36132	0.118007	0	state1
1.01009	0.014941	0	state1
6.11425	0.1104	0	state1
6.02018	0.0696443	0	state1
6.16709	0.034098	0	state1
6.31961	-0.0832799	0	state1
6.04728	-0.041502	0	state1
5.642	-0.227543	0	state1
5.56374	-0.0801833	0	state1
5.69508	-0.0308239	0	state1
5.16318	-0.0939403	0	state1
2.42794	0.190235	0	state1
5.88722	-0.146068	0	state1
4.71126	-0.108966	0	state1
5.90062	-0.164823	0	state1
4.1565	0.264552	0	state1
0.14497	0.177609	0	state1
0.868314	0.0164838	0	state1
2.15942	0.127188	0	state1
2.99631	0.0027632	0	state1
5.967	-0.0820762	0	state1
3.46111	0.0216369	0	state1
5.93951	-0.21074	0	state1
5.6822	-0.0800477	0	state1
1.36207	-0.0454203	0	state1
5.76084	-0.0732152	0	state1
2.65097	-0.0646674	0	state1
3.92326	0.0568977	0	state1
5.70562	0.0550105	0	state1
5.55357	-0.0532185	0	state1
6.01733	0.0352019	0	state1
5.55346	-0.173386	0	state1
5.65171	-0.310796	0	state1
5.88628	-0.261849	0	state1
5.06011	-0.0097677	0	state1
5.16508	-0.1268	0	state1
1.42134	0.0608567	0	state1
5.66308	-0.0104226	0	state1
5.75227	-0.0228913	0	state1
5.99344	-0.0375549	0	state1
6.2836	-0.0564808	0	state1
1.88211	0.212928	0	state1
4.27846	0.1806	0	state1
5.62668	-0.108288	0	state1
1.1878	0.295063	0	state1
5.93877	-0.162429	0	state1
5.8402	-0.139807	0	state1
5.81425	-0.175242	0	state1
5.90347	-0.0822482	0	state1
5.90521	0.0401941	0	state1
0.258791	0.129745	0	state1
5.79676	-0.115676	0	state1
6.19914	-0.195341	0	state1
5.05524	-0.0696279	0	state1
3.11794	-0.0158237	0	state1
4.27357	0.151297	0	state1
5.52071	-0.135457	0	state1
5.40119	-0.142852	0	state1
4.95977	0.112478	0	state1
5.75438	-0.110295	0	state1
5.62655	-0.10405	0	state1
4.60788	-0.0525574	0	state1
5.79293	-0.0628366	0	state1
2.11137	0.189304	0	state1
2.30844	0.240703	0	state1
5.97401	-0.0435621	0	state1
5.67483	-0.228438	0	state1
2.65559	0.120133	0	state1
0.252945	-0.00154689	0	state1
4.82582	-0.093624	0	state1
1.1826	0.149821	0	state1
5.95932	-0.0656343	0	state1
4.03447	0.0606902	0	state1
3.57756	-0.190945	0	state1
2.51194	-0.0663742	0	state1
6.25097	0.109544	0	state1
6.20214	0.0441421	0	state1
1.4513	0.0867065	0	state1
1.01802	-0.00950871	0	state1
2.40256	0.102481	0	state1
5.29219	0.0338376	0	state1
5.56443	-0.057107	0	state1
0.371454	0.10137	0	state1
3.80326	-0.0964538	0	state1
2.99195	0.0443562	0	state1
6.05239	-0.195515	0	state1
6.24108	-0.0438131	0	state1
3.34655	0.0237159	0	state1
6.1925	0.067087	0	state1
5.98174	-0.0770741	0	state1
2.31022	0.186572	0	state1
3.11758	0.0195998	0	state1
5.72608	0.111991	0	state1
5.83269	-0.0132749	0	state1
5.6193	-0.0449854	0	state1
5.8033	-0.190029	0	state1
6.39425	-0.0997172	0	state1
5.5232	-0.183293	0	state1
5.77655	-0.197814	0	state1
5.70933	-0.0476295	0	state1
3.23085	0.0663012	0	state1
0.891672	0.0590201	0	state1
5.5127	-0.0207715	0	state1
5.06793	0.013829	0	state1
5.04932	-0.156694	0	state1
3.57436	-0.032787	0	state1
5.65957	-0.212797	0	state1
1.55578	0.0804229	0	state1
6.03331	-0.0534454	0	state1
4.83666	-0.00627281	0	state1
6.05753	-0.114185	0	state1
5.7399	-0.10478	0	state1
6.19771	0.0672909	0	state1
5.84246	0.0453281	0	state1
5.86832	-0.0934117	0	state1
4.38594	0.0678728	0	state1
0.359501	0.0387023	0	state1
2.42791	0.196148	0	state1
1.35387	0.216271	0	state1
2.2948	0.415533	0	state1
6.12389	-0.00797516	0	state1
0.995649	-0.0688724	0	state1
2.41171	-0.148537	0	state1
4.15436	0.0161227	0	state1
6.05352	0.137501	0	state1
5.66563	0.00835968	0	state1
5.66733	-0.169266	0	state1
5.8671	-0.150466	0	state1
2.29407	-0.287604	0	state1
1.36715	0.150047	0	state1
6.30673	-0.187586	0	state1
2.53165	-0.120157	0	state1
4.72425	0.0708375	0	state1
6.25749	0.0695508	0	state1
5.92981	-0.0401832	0	state1
3.01196	0.0733475	0	state1
5.7565	-0.186718	0	state1
5.59158	-0.211372	0	state1
5.61159	-0.197821	0	state1
5.91722	-0.064975	0	state1
2.27965	0.348536	0	state1
5.61024	-0.121795	0	state1
5.8951	0.13244	0	state1
0.608453	0.208407	0	state1
2.30299	0.0131618	0	state1
2.35732	-0.0125478	0	state1
0.72163	0.218211	0	state1
5.97314	-0.146399	0	state1
1.05311	0.246213	0	state1
6.01369	-0.299403	0	state1
1.57569	0.0722486	0	state1
1.30256	0.20984	0	state1
5.83578	-0.287272	0	state1
3.58531	0.239039	0	state1
2.13098	0.251037	0	state1
5.69223	-0.0440188	0	state1
2.13642	0.245126	0	state1
5.29438	-0.116228	0	state1
2.78366	-0.0355431	0	state1
5.98077	-0.0220834	0	state1
5.74602	-0.144147	0	state1
5.69333	-0.0221098	0	state1
6.0896	0.110945	0	state1
4.14696	-0.111404	0	state1
1.96027	-0.00709998	0	state1
2.15723	0.234561	0	state1
6.1584	-0.159537	0	state1
3.9226	-0.0222331	0	state1
4.39272	0.116706	0	state1
6.27512	-0.159793	0	state1
6.43929	-0.115708	0	state1
5.86246	-0.133797	0	state1
3.47545	0.20141	0	state1
5.79482	-0.0960832	0	state1
1.48903	0.0494275	0	state1
5.47271	-0.0061813	0	state1
3.69659	-0.118836	0	state1
5.77183	-0.109667	0	state1
1.17249	0.0755958	0	state1
5.2891	-0.0813825	0	state1
0.994696	-0.0468288	0	state1
5.64383	-0.107381	0	state1
6.05359	-0.21208	0	state1
6.23856	-0.262645	0	state1
5.51108	-0.250575	0	state1
5.9575	0.107811	0	state1
6.06808	-0.00864455	0	state1
5.59346	-0.146978	0	state1
3.35064	0.0704976	0	state1
2.41508	-0.073856	0	state1
5.82561	-0.0683826	0	state1
5.76569	0.0717031	0	state1
1.33724	0.205346	0	state1
1.50452	0.304461	0	state1
5.9719	-0.149425	0	state1
5.75207	-0.0726735	0	state1
5.97417	-0.135659	0	state1
2.42498	0.153269	0	state1
5.73589	-0.0478303	0	state1
0.713492	0.250431	0	state1
5.83796	-0.10773	0	state1
0.400257	0.256851	0	state1
5.83661	-0.0103066	0	state1
5.59683	-0.134876	0	state1
3.35029	0.0525158	0	state1
3.11666	0.0990799	0	state1
5.67429	-0.143658	0	state1
5.21921	0.104662	0	state1
5.39073	-0.211373	0	state1
1.02127	0.0380764	0	state1
3.70405	0.144749	0	state1
1.00982	-0.00850202	0	state1
4.71902	-0.0219399	0	state1
4.93938	-0.129929	0	state1
5.80101	0.0125494	0	state1
2.77147	0.0769669	0	state1
6.43806	-0.206221	0	state1
5.69789	-0.124105	0	state1
5.77804	-0.0831185	0	state1
2.18788	0.161184	0	state1
6.15032	0.0783147	0	state1
1.65679	0.26165	0	state1
5.20275	-0.0809365	0	state1
2.53526	-0.00233174	0	state1
1.54845	0.00821481	0	state1
2.15962	0.192152	0	state1
5.60006	0.105502	0	state1
4.17649	0.131735	0	state1
5.54675	-0.0673485	0	state1
5.90049	-0.011614	0	state1
5.88097	-0.13405	0	state1
5.73317	-0.0905236	0	state1
5.60907	-0.103474	0	state1
2.41976	-0.091395	0	state1
5.81309	0.101455	0	state1
5.56296	-0.252809	0	state1
5.74555	-0.14995	0	state1
5.59181	-0.227742	0	state1
2.26236	0.263282	0	state1
6.13764	-0.134887	0	state1
5.83031	-0.092045	0	state1
5.57197	-0.136766	0	state1
5.97461	-0.0487029	0	state1
5.74726	0.0607079	0	state1
5.68184	-0.0530866	0	state1
5.67317	-0.0649488	0	state1
3.57069	-0.0156997	0	state1
1.71902	-0.0312975	0	state1
5.1702	-0.0775369	0	state1
5.65765	-0.0995272	0	state1
5.58037	0.167197	0	state1
5.86097	-0.109341	0	state1
5.78716	0.0122546	0	state1
4.49983	0.0261589	0	state1
5.97212	-0.103239	0	state1
3.89046	0.159401	0	state1
3.45716	0.04275	0	state1
5.7526	-0.0243731	0	state1
6.39284	-0.083019	0	state1
5.62905	-0.0649942	0	state1
5.77515	-0.0620738	0	state1
1.56545	0.168562	0	state1
5.91646	-0.173916	0	state1
5.87303	-0.275999	0	state1
5.6222	-0.233279	0	state1
5.91135	-0.11685	0	state1
1.92344	0.0928	0	state1
1.47924	-0.0197935	0	state1
2.37886	0.0361596	0	state1
4.37303	-0.0248131	0	state1
5.99757	0.095462	0	state1
5.58705	-0.183428	0	state1
5.44836	0.0696121	0	state1
2.43695	0.255334	0	state1
5.88146	-0.116174	0	state1
5.53965	0.0547299	0	state1
4.15662	0.126668	0	state1
6.33795	-0.00365105	0	state1
6.09556	0.0116457	0	state1
5.63417	-0.261585	0	state1
5.58209	-0.0951934	0	state1
3.23322	-0.118248	0	state1
2.36587	0.00371483	0	state1
5.84684	0.101718	0	state1
1.33078	0.208321	0	state1
2.27873	0.246482	0	state1
2.51187	-0.113338	0	state1
6.51666	0.0896629	0	state1
5.77478	-0.078657	0	state1
3.45736	-0.099377	0	state1
1.00552	-0.0652552	0	state1
1.99785	0.255592	0	state1
5.60158	-0.206355	0	state1
1.30883	0.328965	0	state1
6.23494	0.0355051	0	state1
5.62391	0.114721	0	state1
4.61417	0.0925989	0	state1
0.827423	0.219508	0	state1
3.00248	-0.0572308	0	state1
5.76482	0.0508997	0	state1
5.82531	-0.186005	0	state1
4.40342	0.349974	0	state1
1.3017	0.13917	0	state1
5.52131	-0.0869994	0	state1
1.8374	-0.0569218	0	state1
6.29642	0.0216519	0	state1
4.26731	0.0352379	0	state1
5.92793	0.128362	0	state1
5.71687	0.0964042	0	state1
4.60895	0.097708	0	state1
1.2508	-0.0297157	0	state1
6.14062	-0.249663	0	state1
0.860543	-0.0429303	0	state1
4.1658	0.173728	0	state1
5.73908	-0.0828164	0	state1
5.52654	-0.16563	0	state1
6.06978	-0.113135	0	state1
5.83775	-0.307556	0	state1
6.18996	-0.0529494	0	state1
1.56741	0.115426	0	state1
4.70082	-0.335195	0	state1
2.14886	0.178654	0	state1
5.38516	-0.188841	0	state1
2.97707	0.236833	0	state1
4.61755	0.0817491	0	state1
1.57092	0.103654	0	state1
2.04591	0.108164	0	state1
2.5342	0.1704	0	state1
2.18062	0.172573	0	state1
5.66827	-0.086016	0	state1
6.28491	-0.0380725	0	state1
5.05055	-0.0691036	0	state1
5.67114	-0.153015	0	state1
5.70916	-0.112344	0	state1
6.27241	-0.0661089	0	state1
1.33449	0.208242	0	state1
1.7237	-0.00485228	0	state1
4.25245	-0.267954	0	state1
3.23302	0.173928	0	state1
3.58682	0.0642891	0	state1
5.82522	-0.0492855	0	state1
6.06039	-0.101065	0	state1
5.8024	-0.0626298	0	state1
0.377314	0.265811	0	state1
5.91727	0.0726053	0	state1
0.603509	0.260694	0	state1
4.93936	-0.138787	0	state1
6.00262	-0.0786604	0	state1
5.5989	-0.0571876	0	state1
0.99337	-0.0909284	0	state1
5.79672	0.0724409	0	state1
6.2952	-0.0596167	0	state1
6.02708	-0.197359	0	state1
2.2724	0.247544	0	state1
5.59847	-0.0759067	0	state1
5.61866	-0.157085	0	state1
5.79188	-0.151616	0	state1
5.77831	0.0233732	0	state1
5.7633	-0.131516	0	state1
5.75473	-0.0682088	0	state1
1.59308	0.326094	0	state1
5.81951	-0.202312	0	state1
3.47061	0.159689	0	state1
5.18856	0.0708911	0	state1
3.67321	0.0877843	0	state1
2.06897	0.0588666	0	state1
5.96393	-0.0660783	0	state1
4.84005	0.00184164	0	state1
5.58627	-0.137547	0	state1
5.82539	-0.117692	0	state1
5.75417	-0.00169706	0	state1
5.82324	-0.175547	0	state1
2.66198	0.0703455	0	state1
5.92493	-0.139907	0	state1
0.491987	0.144411	0	state1
6.45295	-0.192786	0	state1
1.8562	0.223521	0	state1
6.06253	-0.0519351	0	state1
3.1229	0.110374	0	state1
6.42253	-0.220206	0	state1
5.71488	-0.158478	0	state1
5.66745	-0.0726147	0	state1
3.22745	0.0224347	0	state1
5.6597	-0.120929	0	state1
2.00993	0.102481	0	state1
5.8165	-0.190335	0	state1
5.962	-0.0195975	0	state1
5.88937	-0.107952	0	state1
5.72725	-0.122427	0	state1
5.85673	0.0480865	0	state1
6.17762	-0.0673916	0	state1
1.3023	0.163045	0	state1
0.609344	0.203914	0	state1
5.98952	-0.0343252	0	state1
2.1206	0.309598	0	state1
2.29365	0.108681	0	state1
2.41214	0.188949	0	state1
3.23079	0.0399281	0	state1
5.62818	-0.1253	0	state1
5.84004	-0.00117615	0	state1
6.15996	-0.000423668	0	state1
5.27741	-0.102371	0	state1
5.76671	-0.238947	0	state1
5.61489	0.0603904	0	state1
5.68588	0.0322553	0	state1
6.49833	-0.13001	0	state1
2.53434	0.088837	0	state1
1.54158	0.0650205	0	state1
2.65488	-0.00142904	0	state1
5.64144	-0.120477	0	state1
0.696422	0.114991	0	state1
5.70615	-0.206993	0	state1
5.73352	-0.0633319	0	state1
5.50581	0.0356805	0	state1
6.03292	0.106192	0	state1
6.06835	-0.0714303	0	state1
2.38052	0.0403485	0	state1
5.94412	0.0664567	0	state1
5.2878	-0.108842	0	state1
2.99854	0.0818695	0	state1
5.6926	0.000213528	0	state1
1.37095	-0.150175	0	state1
1.05847	0.170291	0	state1
5.64099	0.00621614	0	state1
5.84668	-0.0965404	0	state1
2.30298	0.175014	0	state1
2.13345	0.274124	0	state1
5.8005	0.0381047	0	state1
3.8134	0.0477144	0	state1
5.71408	-0.00200051	0	state1
6.19932	-0.0177596	0	state1
4.26101	-0.22068	0	state1
5.78678	-0.154975	0	state1
2.76737	-0.168418	0	state1
5.65558	-0.10018	0	state1
1.60165	-0.0810352	0	state1
3.57652	0.0812187	0	state1
1.06831	0.380238	0	state1
1.24554	-0.0585987	0	state1
4.15461	-0.00749572	0	state1
5.16649	-0.074551	0	state1
5.83892	-0.0210945	0	state1
5.70102	-0.0362551	0	state1
4.94825	-0.0344592	0	state1
5.08859	0.1937	0	state1
0.246074	0.00933942	0	state1
0.979628	-0.0453903	0	state1
1.35719	0.128404	0	state1
5.66627	-0.116063	0	state1
5.51417	0.00810804	0	state1
2.15389	0.21817	0	state1
4.59164	-0.178398	0	state1
5.92067	-0.0777172	0	state1
0.488272	0.258084	0	state1
4.26035	-0.1658	0	state1
5.71653	0.0755471	0	state1
3.23181	-0.0870606	0	state1
5.96727	-0.210312	0	state1
2.98988	0.186999	0	state1
3.57215	-0.0871588	0	state1
3.93367	0.107672	0	state1
5.39912	-0.0634593	0	state1
5.05779	-0.0219246	0	state1
5.30379	-0.0389593	0	state1
6.012	-0.0989516	0	state1
4.83064	-0.0317888	0	state1
2.99603	0.180972	0	state1
1.58917	0.0315292	0	state1
6.1577	0.0656668	0	state1
5.63026	-0.14477	0	state1
0.841453	0.0852429	0	state1
0.600699	0.17199	0	state1
0.721578	0.117836	0	state1
2.3665	0.0684249	0	state1
4.72529	-0.0336247	0	state1
1.02679	0.0853215	0	state1
2.22149	0.0346232	0	state1
2.03403	0.0809562	0	state1
0.258007	0.00511335	0	state1
1.60158	-0.0782553	0	state1
2.76054	0.0267621	0	state1
1.95582	-0.0316084	0	state1
3.11434	-0.042635	0	state1
1.42711	0.119286	0	state1
0.597676	-0.0399941	0	state1
0.858618	0.051041	0	state1
2.17949	-0.111001	0	state1
1.99247	-0.0452506	0	state1
0.138739	0.116038	0	state1
0.839235	0.192302	0	state1
3.34767	0.194017	0	state1
2.36462	0.0162716	0	state1
3.45593	-0.329708	0	state1
0.990461	-0.122976	0	state1
0.477514	-0.118397	0	state1
2.65124	0.00347016	0	state1
1.89126	0.0975075	0	state1
1.00017	-0.0839032	0	state1
1.40442	0.144248	0	state1
0.572531	0.0516706	0	state1
1.009	-0.0520015	0	state1
4.18843	-0.0511392	0	state1
1.17104	0.170462	0	state1
1.59977	-0.131687	0	state1
1.92091	0.192199	0	state1
0.713839	0.226424	0	state1
1.94617	0.00377269	0	state1
2.17689	-0.315188	0	state1
0.836856	0.220288	0	state1
3.22904	-0.275596	0	state1
1.00359	0.0621549	0	state1
2.63541	0.0601136	0	state1
1.12012	0.150699	0	state1
2.39106	-0.233126	0	state1
0.718321	0.0301582	0	state1
4.59546	-0.128571	0	state1
0.842151	1.93458e-05	0	state1
2.76814	0.00755586	0	state1
1.59938	-0.141056	0	state1
0.958102	-0.105915	0	state1
2.11874	0.0829576	0	state1
1.18263	0.106931	0	state1
1.71731	-0.0714817	0	state1
0.585452	0.117667	0	state1
0.478983	0.0895461	0	state1
4.48084	-0.164206	0	state1
4.14272	-0.0810407	0	state1
0.230061	0.0606986	0	state1
1.12698	-0.032041	0	state1
2.25588	0.245038	0	state1
0.955418	-0.0877228	0	state1
0.883506	0.0386629	0	state1
1.06396	0.133188	0	state1
2.87553	0.0462906	0	state1
5.80398	-0.251567	0	state1
5.60356	-0.195624	0	state1
5.56764	-0.390848	0	state1
2.50064	0.0240393	0	state1
0.851864	0.0267294	0	state1
1.59894	0.0554254	0	state1
0.714728	-0.0957524	0	state1
1.83007	-0.256721	0	state1
3.34978	-0.0205528	0	state1
5.92816	-0.149688	0	state1
1.71531	-0.0521625	0	state1
1.87559	0.0304506	0	state1
2.51125	0.0381073	0	state1
2.11784	0.219739	0	state1
1.11931	-0.0440291	0	state1
1.83065	-0.163562	0	state1
0.148794	0.0370203	0	state1
2.25629	0.24832	0	state1
1.41301	0.00102548	0	state1
1.17975	0.128168	0	state1
0.985489	0.0121933	0	state1
0.954681	-0.139513	0	state1
4.596	-0.159003	0	state1
5.67025	-0.165937	0	state1
1.52873	0.0500251	0	state1
0.95597	-0.115638	0	state1
1.23556	-0.0194289	0	state1
1.82883	-0.0901969	0	state1
0.814343	-0.0140373	0	state1
2.07129	-0.0597859	0	state1
0.633309	-0.157279	0	state1
2.18952	-0.097946	0	state1
0.385389	0.0422549	0	state1
5.83155	-0.158937	0	state1
0.725199	0.0972103	0	state1
1.57026	0.0100357	0	state1
1.00508	-0.0646864	0	state1
3.57881	-0.206717	0	state1
1.41044	0.139028	0	state1
2.36043	0.0408937	0	state1
2.41289	-0.0829486	0	state1
6.40581	-0.123944	0	state1
1.57234	0.134202	0	state1
0.834912	0.101186	0	state1
2.64361	-0.0100203	0	state1
2.34663	0.0975891	0	state1
2.34769	0.0655433	0	state1
4.70394	-0.24699	0	state1
1.94841	-0.166014	0	state1
0.147398	0.117077	0	state1
5.89979	-0.14391	0	state1
0.863994	0.0189313	0	state1
1.00047	-0.0573693	0	state1
0.359442	0.112532	0	state1
2.41369	-0.0704356	0	state1
5.74411	-0.163747	0	state1
0.820657	-0.117433	0	state1
6.12883	-0.176833	0	state1
0.601789	0.0419638	0	state1
2.01678	0.10868	0	state1
0.717302	-0.00645308	0	state1
6.1558	-0.297447	0	state1
0.614234	0.110391	0	state1
5.62716	-0.254989	0	state1
2.5962	-0.0728316	0	state1
0.13227	0.198114	0	state1
0.93578	0.109264	0	state1
1.55816	0.110222	0	state1
1.11938	-0.0272444	0	state1
1.24297	-0.0345006	0	state1
0.7035	0.000966252	0	state1
0.864473	0.0258618	0	state1
0.998289	-0.0315809	0	state1
0.608155	0.169278	0	state1
1.7072	-0.163976	0	state1
0.485479	0.0205899	0	state1
6.07891	-0.274277	0	state1
2.63087	-0.0191733	0	state1
0.882927	0.0448881	0	state1
1.6468	0.288707	0	state1
1.12239	-0.114884	0	state1
2.0748	-0.148266	0	state1
1.58099	0.0841547	0	state1
3.22972	0.0707723	0	state1
0.950748	0.15467	0	state1
5.69052	-0.135463	0	state1
0.719258	0.156683	0	state1
6.1835	-0.211386	0	state1
4.93954	-0.162958	0	state1
0.374048	0.190625	0	state1
5.53133	-0.107309	0	state1
6.33514	0.0443963	0	state1
2.14913	0.229161	0	state1
5.5036	-0.285174	0	state1
6.23592	-0.149998	0	state1
2.05427	0.100377	0	state1
5.97583	-0.0740193	0	state1
5.56939	0.121262	0	state1
6.09966	-0.22337	0	state1
6.08111	-0.152501	0	state1
6.08409	-0.184537	0	state1
6.18024	0.125946	0	state1
2.9953	-0.0455298	0	state1
5.76614	0.0659118	0	state1
2.30607	0.269744	0	state1
5.88739	-0.325844	0	state1
5.51057	-0.0657622	0	state1
6.23594	-0.262934	0	state1
4.72459	-0.0453037	0	state1
3.4676	0.246191	0	state1
6.30649	-0.175608	0	state1
6.17995	-0.0207496	0	state1
6.20483	-0.0665731	0	state1
6.1955	0.132123	0	state1
6.22276	-0.164912	0	state1
5.74966	-0.0395569	0	state1
1.945	-0.0645257	0	state1
2.40361	0.0335697	0	state1
3.80497	-0.064158	0	state1
1.84099	-0.0651051	0	state1
1.06141	0.198129	0	state1
5.8422	-0.0715954	0	state1
5.87858	-0.092868	0	state1
3.80578	-0.0517665	0	state1
6.41794	-0.202328	0	state1
6.25038	0.029488	0	state1
5.87592	-0.172991	0	state1
0.135853	0.20709	0	state1
6.18797	-0.28087	0	state1
5.85249	-0.037379	0	state1
3.70141	0.224373	0	state1
6.11366	-0.0619725	0	state1
5.78528	-0.0808846	0	state1
5.52895	0.0945477	0	state1
6.15251	-0.0942721	0	state1
3.12468	0.0939895	0	state1
4.37324	-0.213362	0	state1
5.83567	-0.148176	0	state1
6.19499	0.0143408	0	state1
2.76456	-0.194157	0	state1
5.95484	-0.176204	0	state1
2.5404	0.108279	0	state1
6.05307	-0.271137	0	state1
4.72505	0.088679	0	state1
5.61682	0.0276419	0	state1
5.84338	0.118421	0	state1
5.83645	-0.0433449	0	state1
5.06837	0.103453	0	state1
2.65016	-0.0289039	0	state1
5.58734	0.000699204	0	state1
5.90455	-0.120932	0	state1
3.70382	0.0546608	0	state1
5.96913	-0.088333	0	state1
5.7606	-0.173135	0	state1
5.98258	-0.148128	0	state1
1.14084	0.0286622	0	state1
6.09577	-0.237698	0	state1
6.55743	-0.142748	0	state1
1.262	0.149047	0	state1
6.01149	-0.212887	0	state1
5.86687	-0.246529	0	state1
5.92389	-0.0891822	0	state1
5.60484	-0.106799	0	state1
0.36973	0.142649	0	state1
2.99022	0.0102125	0	state1
0.838163	0.264545	0	state1
3.9278	0.0696835	0	state1
1.64771	0.137618	0	state1
5.6469	-0.125699	0	state1
6.41587	-0.148272	0	state1
5.82301	-0.305083	0	state1
6.04659	-0.192237	0	state1
5.70278	-0.0555085	0	state1
6.1058	-0.157109	0	state1
0.719694	0.16563	0	state1
5.56746	-0.107834	0	state1
5.89067	-0.161181	0	state1
2.88503	0.00901758	0	state1
6.2288	-0.241629	0	state1
5.96736	-0.241847	0	state1
4.03296	-0.0237034	0	state1
4.26425	0.0208136	0	state1
5.95008	0.062942	0	state1
2.40715	0.0107799	0	state1
1.34874	0.189581	0	state1
5.60263	0.0566121	0	state1
6.10201	-0.019081	0	state1
3.11801	0.0588825	0	state1
1.89052	0.410629	0	state1
4.15737	0.107174	0	state1
2.26932	0.335559	0	state1
5.52165	0.0330173	0	state1
5.78467	-0.0849085	0	state1
6.12779	-0.015256	0	state1
5.91337	-0.0376997	0	state1
0.1561	0.181534	0	state1
0.842213	0.201075	0	state1
5.5564	-0.199235	0	state1
2.66092	-0.257026	0	state1
0.982948	-0.0391092	0	state1
3.00141	0.0556848	0	state1
5.73414	-0.144699	0	state1
5.67912	-0.18444	0	state1
2.97396	0.232648	0	state1
5.80793	-0.142357	0	state1
5.58543	-0.125908	0	state1
2.88934	0.000923378	0	state1
3.80871	0.0888358	0	state1
3.12256	-0.158607	0	state1
1.05871	0.180767	0	state1
5.64738	-0.236227	0	state1
2.98487	0.0327311	0	state1
5.87666	-0.153143	0	state1
5.81733	-0.198403	0	state1
5.83826	-0.229796	0	state1
5.84016	-0.0843725	0	state1
3.92051	-0.0826125	0	state1
0.479754	0.235781	0	state1
3.78788	-0.10983	0	state1
1.92396	0.0569816	0	state1
5.54903	0.0825396	0	state1
5.87805	-0.0477667	0	state1
2.523	-0.292827	0	state1
5.73245	-0.0607241	0	state1
6.27289	-0.228136	0	state1
3.92832	-0.256391	0	state1
2.43579	0.309835	0	state1
6.14016	-0.295115	0	state1
0.602812	0.0171699	0	state1
6.12042	-0.145057	0	state1
5.93299	-0.0376617	0	state1
2.87987	0.00275244	0	state1
0.252748	0.157462	0	state1
6.3104	-0.0958386	0	state1
1.95169	-0.0292372	0	state1
5.69594	-0.0375577	0	state1
5.85383	-0.143612	0	state1
5.63871	-0.204616	0	state1
1.55953	0.0630531	0	state1
1.4184	0.106947	0	state1
6.08529	0.0282783	0	state1
6.24419	-0.187539	0	state1
5.53714	0.00996211	0	state1
5.83407	-0.206913	0	state1
1.31642	0.185235	0	state1
5.50947	-0.0897873	0	state1
5.16175	-0.108026	0	state1
6.04262	-0.125587	0	state1
6.10257	0.0319522	0	state1
5.91925	-0.152465	0	state1
6.47128	-0.242455	0	state1
5.88124	-0.0540861	0	state1
5.95856	-0.18577	0	state1
6.17579	-0.140261	0	state1
6.40568	-0.31429	0	state1
5.06231	0.00640394	0	state1
6.26359	-0.138246	0	state1
5.7787	-0.00506229	0	state1
2.77064	0.131798	0	state1
5.70481	-0.113091	0	state1
6.43678	-0.203866	0	state1
5.93799	-0.00227623	0	state1
5.06205	0.0142571	0	state1
1.36332	-0.0177046	0	state1
6.21525	-0.257506	0	state1
5.58582	-0.173282	0	state1
5.5176	0.0097059	0	state1
1.30436	0.220566	0	state1
6.07608	-0.0950377	0	state1
4.49167	0.00104289	0	state1
4.04228	-0.140461	0	state1
1.57668	0.0814313	0	state1
3.69481	-0.0350686	0	state1
6.11524	-0.0508791	0	state1
5.68689	-0.332244	0	state1
6.0942	-0.0348043	0	state1
0.486017	0.237727	0	state1
1.28675	0.323038	0	state1
5.78868	-0.0921494	0	state1
5.94251	-0.118486	0	state1
5.79411	-0.135953	0	state1
5.83505	-0.0677886	0	state1
4.81349	0.0704846	0	state1
5.62391	-0.0872291	0	state1
6.18207	-0.146225	0	state1
2.15962	0.19006	0	state1
1.83397	0.016634	0	state1
5.53956	-0.305494	0	state1
1.87986	0.285544	0	state1
5.51001	-0.0475051	0	state1
5.98879	-0.098196	0	state1
1.35754	0.187675	0	state1
4.76632	-0.0305415	0	state1
3.36165	0.28254	0	state1
2.97009	0.308194	0	state1
6.11009	-0.0297606	0	state1
0.711627	0.20348	0	state1
6.30587	-0.0865947	0	state1
4.15677	0.079836	0	state1
2.12677	0.278041	0	state1
5.62457	-0.0294423	0	state1
0.371117	0.234094	0	state1
5.67501	-0.082927	0	state1
5.1761	-0.0510613	0	state1
0.838561	0.328693	0	state1
6.09517	-0.289519	0	state1
6.68529	-0.120041	0	state1
5.66653	0.0211974	0	state1
5.66019	-0.143706	0	state1
6.20514	-0.279151	0	state1
2.40892	-0.00964489	0	state1
5.84561	-0.142051	0	state1
5.60244	0.0183669	0	state1
5.61762	-0.0714715	0	state1
6.32761	-0.0320382	0	state1
2.65627	-0.069532	0	state1
6.44724	-0.0502974	0	state1
0.256716	0.232643	0	state1
5.77227	-0.048858	0	state1
4.04206	0.0934826	0	state1
6.06589	-0.0761965	0	state1
5.89123	-0.0686028	0	state1
6.02586	-0.0126786	0	state1
5.50271	-0.268096	0	state1
5.09418	0.251587	0	state1
5.61543	-0.0763567	0	state1
0.250738	0.275704	0	state1
6.47605	-0.110888	0	state1
5.40438	-0.00853431	0	state1
6.00357	-0.0480177	0	state1
2.03635	0.130625	0	state1
0.724657	0.28638	0	state1
5.55453	-0.075616	0	state1
5.74175	-0.182419	0	state1
5.98876	0.0012289	0	state1
5.95221	-0.0389048	0	state1
2.65642	0.201418	0	state1
5.95183	0.043656	0	state1
5.27918	-0.216979	0	state1
5.73029	0.069983	0	state1
6.40765	-0.0468197	0	state1
2.04457	0.0941712	0	state1
5.75807	-0.28782	0	state1
6.15191	-0.0935912	0	state1
5.85212	-0.313766	0	state1
6.05792	-0.0709961	0	state1
1.56084	0.0694413	0	state1
5.87143	-0.216822	0	state1
5.16068	-0.139175	0	state1
5.78743	-0.0622778	0	state1
6.45698	-0.292902	0	state1
1.29758	0.173227	0	state1
2.54482	0.14539	0	state1
5.90831	-0.0152657	0	state1
6.14361	-0.196265	0	state1
4.94354	-0.125882	0	state1
5.56179	-0.155797	0	state1
6.53435	0.0254713	0	state1
5.62321	0.0433997	0	state1
6.32648	-0.118493	0	state1
5.77959	-0.136662	0	state1
5.51481	-0.0435788	0	state1
6.2542	-0.0545804	0	state1
1.94977	0.0776364	0	state1
0.258747	0.168445	0	state1
2.42954	0.197588	0	state1
6.379	-0.161271	0	state1
1.82801	0.0485653	0	state1
5.73992	-0.0939707	0	state1
6.14941	-0.0293226	0	state1
5.97771	-0.0182206	0	state1
5.58334	-0.089622	0	state1
2.29099	0.180853	0	state1
6.00014	-0.240339	0	state1
6.11008	-0.0268292	0	state1
3.57973	0.0521858	0	state1
4.52936	0.211582	0	state1
5.60479	-0.188615	0	state1
3.12089	-0.0133577	0	state1
5.67843	-0.247172	0	state1
6.25408	-0.0892819	0	state1
2.28149	0.226858	0	state1
5.97957	-0.259296	0	state1
1.29417	0.132649	0	state1
5.53793	-0.271685	0	state1
5.52696	-0.106284	0	state1
5.91202	-0.101469	0	state1
5.63093	-0.0487383	0	state1
5.64066	-0.0924389	0	state1
5.79071	-0.232549	0	state1
5.52677	-0.176212	0	state1
3.35336	0.0625917	0	state1
0.918696	0.260171	0	state1
3.46002	0.00365104	0	state1
3.81361	0.16112	0	state1
6.45034	-0.0580238	0	state1
5.30302	-0.050104	0	state1
2.53967	0.0650418	0	state1
6.10058	-0.0121823	0	state1
2.0687	0.0907277	0	state1
5.65463	-0.0802881	0	state1
4.16046	0.194249	0	state1
2.13402	0.331555	0	state1
6.01552	-0.0896869	0	state1
5.79941	-0.0760762	0	state1
5.65851	-0.200492	0	state1
6.20879	-0.211887	0	state1
2.89042	0.199642	0	state1
5.85729	-0.157681	0	state1
1.36197	0.222806	0	state1
6.18893	-0.205166	0	state1
6.59502	-0.0831852	0	state1
2.99479	0.00540188	0	state1
5.58072	-0.0314855	0	state1
5.62503	-0.124832	0	state1
4.83053	-0.116437	0	state1
5.93086	-0.0328743	0	state1
6.06177	-0.132437	0	state1
6.11551	-0.161139	0	state1
6.40772	0.0127973	0	state1
5.83843	-0.0847623	0	state1
6.45174	-0.0346016	0	state1
5.66329	-0.110191	0	state1
5.96272	0.0294518	0	state1
5.709	-0.329333	0	state1
6.32954	0.020396	0	state1
0.820209	0.111514	0	state1
5.96181	-0.189629	0	state1
2.64817	0.0330299	0	state1
1.71821	0.0936987	0	state1
3.00113	0.285262	0	state1
0.605418	0.182422	0	state1
5.62044	-0.205198	0	state1
1.976	0.125214	0	state1
5.93975	-0.0743852	0	state1
4.25585	-0.0722423	0	state1
4.03357	-0.0525985	0	state1
1.39273	0.125386	0	state1
6.28631	0.0289535	0	state1
5.98664	-0.117847	0	state1
4.49216	-0.0142625	0	state1
5.74646	-0.0380988	0	state1
5.86047	0.0478475	0	state1
5.8422	-0.0759625	0	state1
5.77452	-0.11056	0	state1
6.01486	-0.0566918	0	state1
5.56111	0.00223109	0	state1
6.05571	-0.0704554	0	state1
0.717896	0.153847	0	state1
5.7673	0.00330718	0	state1
6.58628	-0.0976465	0	state1
5.80317	0.0774212	0	state1
3.23441	0.115471	0	state1
2.17689	0.103139	0	state1
5.85036	-0.0379423	0	state1
5.72167	0.102018	0	state1
4.94273	-0.203997	0	state1
0.996665	0.0497545	0	state1
0.587188	0.169446	0	state1
6.3282	0.0508365	0	state1
5.81593	-0.221023	0	state1
2.36851	-0.00161382	0	state1
2.53774	0.092843	0	state1
4.0388	0.144807	0	state1
0.826087	0.194446	0	state1
5.65787	-0.143229	0	state1
5.71219	-0.229509	0	state1
2.30094	0.119086	0	state1
5.80895	-0.192375	0	state1
1.54249	0.396244	0	state1
5.70744	-0.0687184	0	state1
1.41619	0.131619	0	state1
1.53713	0.117171	0	state1
3.79608	-0.181654	0	state1
5.75801	-0.292662	0	state1
5.67389	-0.204092	0	state1
5.57046	0.0302119	0	state1
6.11596	-0.149488	0	state1
6.41276	-0.328814	0	state1
3.23731	0.0483428	0	state1
0.610698	0.281263	0	state1
6.12889	-0.268157	0	state1
1.95901	0.0618687	0	state1
6.24691	-0.142603	0	state1
5.96	-0.0866556	0	state1
5.6265	-0.137773	0	state1
1.53113	0.277338	0	state1
6.31157	-0.0346402	0	state1
2.14215	0.15113	0	state1
5.72852	-0.186505	0	state1
4.37561	-0.066293	0	state1
3.46434	0.0862723	0	state1
1.57943	0.121357	0	state1
5.63188	-0.036778	0	state1
5.87046	-0.134539	0	state1
5.75626	-0.180498	0	state1
5.68217	0.0139453	0	state1
1.05094	0.185477	0	state1
5.66807	-0.124368	0	state1
1.29504	0.165816	0	state1
3.91781	-0.0255692	0	state1
5.79886	-0.111196	0	state1
5.51096	-0.119878	0	state1
5.52941	-0.192898	0	state1
6.01237	-0.0962307	0	state1
4.16774	0.0490209	0	state1
5.99202	-0.104837	0	state1
2.17222	0.182549	0	state1
5.55361	-0.0889947	0	state1
2.98304	0.3705	0	state1
3.46673	0.166724	0	state1
5.91485	0.0275703	0	state1
6.12678	-0.248767	0	state1
0.611147	0.276979	0	state1
5.56277	0.0478186	0	state1
5.90705	-0.0513762	0	state1
0.475067	0.228126	0	state1
6.02806	-0.0229707	0	state1
5.69198	-0.178754	0	state1
3.12053	0.172418	0	state1
6.17744	-0.20455	0	state1
5.94219	-0.0835672	0	state1
3.57506	0.0238642	0	state1
5.83235	0.0150252	0	state1
5.92339	-0.328945	0	state1
6.01501	-0.228492	0	state1
5.74023	-0.136154	0	state1
2.62604	0.0184439	0	state1
2.66375	0.170734	0	state1
5.73515	-0.119806	0	state1
0.72489	0.189049	0	state1
5.61341	-0.107431	0	state1
3.45961	0.0209392	0	state1
2.38728	-0.014146	0	state1
5.84855	0.0846805	0	state1
4.50204	0.0433944	0	state1
6.11867	0.00774124	0	state1
0.152223	0.204432	0	state1
5.7109	-0.0987706	0	state1
0.235249	0.188498	0	state1
3.23276	0.0811533	0	state1
4.15367	0.112897	0	state1
2.18571	-0.045688	0	state1
5.65163	-0.131898	0	state1
5.07296	0.16423	0	state1
5.69036	-0.173757	0	state1
5.99022	-0.144473	0	state1
6.34132	-0.171418	0	state1
6.45999	-0.118672	0	state1
6.31035	-0.0540062	0	state1
4.27245	0.0890962	0	state1
1.31477	0.207612	0	state1
5.59114	0.0736412	0	state1
4.85744	0.184178	0	state1
6.12717	-0.0831371	0	state1
5.94872	-0.147402	0	state1
0.377134	0.213722	0	state1
5.41241	0.0604629	0	state1
5.66536	0.0945874	0	state1
6.36295	-0.117525	0	state1
1.53196	0.0670508	0	state1
5.76321	-0.170427	0	state1
1.4809	0.0600393	0	state1
3.93679	0.0465893	0	state1
2.89907	0.444801	0	state1
5.64488	-0.127832	0	state1
6.29601	0.0573731	0	state1
5.71777	-0.194895	0	state1
5.05535	-0.0479231	0	state1
3.35736	0.203439	0	state1
5.54006	0.169233	0	state1
6.15462	0.0407553	0	state1
3.9249	0.0606717	0	state1
5.68214	-0.127633	0	state1
1.68288	0.238894	0	state1
5.95155	-0.0637287	0	state1
5.53558	0.030447	0	state1
6.2183	-0.0238015	0	state1
2.85486	0.263533	0	state1
4.49354	-0.00389132	0	state1
4.94248	-0.103722	0	state1
2.55362	-0.226709	0	state1
5.81159	-0.165266	0	state1
5.80792	-0.0650488	0	state1
6.11962	-0.0707865	0	state1
4.49301	0.0139598	0	state1
5.98941	-0.0443107	0	state1
5.61404	-0.0988388	0	state1
5.75051	-0.176923	0	state1
6.01822	-0.228358	0	state1
6.75571	-0.0316179	0	state1
5.55653	0.147858	0	state1
5.90878	-0.0953366	0	state1
1.01612	-0.0471979	0	state1
3.58952	0.219793	0	state1
5.76524	-0.152618	0	state1
5.53608	-0.0352252	0	state1
6.02234	-0.135872	0	state1
5.64606	-0.28771	0	state1
5.77856	-0.0128758	0	state1
6.27606	-0.153227	0	state1
5.9811	-0.247665	0	state1
5.54439	-0.0677859	0	state1
6.22587	-0.00540369	0	state1
5.64919	-0.0719888	0	state1
0.720495	0.184197	0	state1
6.40137	-0.211083	0	state1
5.8463	-0.0803532	0	state1
2.41986	0.0581008	0	state1
5.80317	-0.287922	0	state1
3.57503	-0.0088371	0	state1
2.40817	0.130839	0	state1
1.01743	0.0494412	0	state1
5.6942	-0.310966	0	state1
2.88279	-0.146646	0	state1
0.151853	0.248027	0	state1
5.99898	-0.0877307	0	state1
5.84414	-0.140643	0	state1
5.76584	-0.242809	0	state1
2.42887	0.13346	0	state1
6.06246	-0.207821	0	state1
6.16361	-0.127008	0	state1
2.4248	0.0311523	0	state1
5.80162	-0.0620172	0	state1
2.53899	0.220754	0	state1
6.0147	0.0295914	0	state1
4.84605	0.0296147	0	state1
5.84373	-0.103328	0	state1
5.9988	-0.0486073	0	state1
6.20831	-0.0753942	0	state1
5.77955	-0.082731	0	state1
0.475766	0.0502633	0	state1
0.488416	0.199442	0	state1
1.31089	0.162327	0	state1
6.12703	-0.0652202	0	state1
6.37198	-0.171981	0	state1
5.8885	0.0267505	0	state1
5.6645	-0.113606	0	state1
6.16493	-0.182304	0	state1
3.23011	-0.181202	0	state1
0.15349	0.268393	0	state1
6.04662	-0.139212	0	state1
5.63844	-0.220275	0	state1
0.583273	0.181668	0	state1
4.16349	0.0784878	0	state1
5.79501	-0.189899	0	state1
5.59221	0.0151316	0	state1
5.04929	-0.306762	0	state1
5.67312	0.050632	0	state1
4.36442	-0.275247	0	state1
0.603798	0.0822428	0	state1
5.41095	-0.00102259	0	state1
5.51618	-0.0210795	0	state1
4.49984	0.0437738	0	state1
2.99277	-0.0638048	0	state1
5.73983	-0.0553145	0	state1
4.38507	0.0777532	0	state1
0.257481	0.260217	0	state1
4.7312	-0.155643	0	state1
1.40516	0.282815	0	state1
5.84215	-0.088334	0	state1
4.73421	0.0668927	0	state1
4.38789	0.180892	0	state1
3.81709	0.15596	0	state1
3.34328	-0.0144644	0	state1
5.70729	-0.025946	0	state1
5.7091	-0.135378	0	state1
5.60705	-0.19569	0	state1
4.05387	0.311347	0	state1
6.07414	-0.0650237	0	state1
6.1169	-0.138531	0	state1
5.66137	-0.0561007	0	state1
2.85624	0.306245	0	state1
0.870655	-0.00757449	0	state1
6.06481	0.102685	0	state1
5.58133	0.00629656	0	state1
3.12718	0.121291	0	state1
4.03604	0.0999338	0	state1
6.07618	0.140245	0	state1
6.04613	-0.243299	0	state1
5.66149	-0.184015	0	state1
5.5633	0.0592672	0	state1
5.70853	-0.173297	0	state1
3.69186	0.0655546	0	state1
5.76457	-0.230907	0	state1
5.54219	-0.270955	0	state1
5.89929	-0.167422	0	state1
4.93521	0.0166438	0	state1
3.46526	0.0617462	0	state1
0.890749	0.0428321	0	state1
4.15219	0.0260541	0	state1
0.25564	0.233797	0	state1
6.12637	-0.145736	0	state1
5.76873	-0.0980079	0	state1
1.54298	0.0860586	0	state1
5.65617	0.0360066	0	state1
5.64761	-0.180491	0	state1
1.42509	0.105642	0	state1
6.47152	0.0363013	0	state1
4.15446	0.128273	0	state1
6.19637	-0.0169845	0	state1
6.24372	-0.166568	0	state1
6.29627	-0.0471393	0	state1
6.07835	-0.16433	0	state1
3.92438	0.124454	0	state1
5.73946	-0.06075	0	state1
5.17589	-0.0273184	0	state1
6.18518	-0.144694	0	state1
5.57129	0.122296	0	state1
2.64652	-0.038918	0	state1
5.60757	-0.138511	0	state1
0.266186	0.242191	0	state1
0.718607	0.228577	0	state1
3.00783	-0.00106381	0	state1
4.70212	-0.268182	0	state1
1.17887	0.124699	0	state1
6.19273	-0.156464	0	state1
1.71402	-0.0194474	0	state1
4.2751	0.0684304	0	state1
6.01384	-0.131548	0	state1
1.95199	0.0321785	0	state1
0.999024	0.187279	0	state1
3.35184	0.168143	0	state1
5.54119	-0.131482	0	state1
5.65712	-0.0304651	0	state1
5.74705	-0.124521	0	state1
5.83605	-0.126818	0	state1
3.48081	0.230258	0	state1
6.03991	-0.191976	0	state1
0.670272	0.22125	0	state1
5.58624	0.00331842	0	state1
6.18693	-0.140414	0	state1
3.69952	0.105602	0	state1
3.92457	0.0939016	0	state1
2.14731	0.157457	0	state1
5.52969	-0.0724529	0	state1
1.30538	0.158931	0	state1
5.65342	-0.126698	0	state1
5.80912	0.0219657	0	state1
5.95364	0.00485631	0	state1
6.10382	0.0409111	0	state1
2.36991	0.0230866	0	state1
1.31297	0.246028	0	state1
6.31182	-0.0674874	0	state1
5.83848	-0.0121413	0	state1
5.95267	-0.213938	0	state1
6.36805	-0.128799	0	state1
0.869919	0.0589722	0	state1
1.53222	0.237519	0	state1
3.3577	0.18332	0	state1
6.03328	-0.15124	0	state1
6.01137	-0.2635	0	state1
0.661109	0.118097	0	state1
5.62585	0.241244	0	state1
1.82908	-0.2483	0	state1
6.17849	-0.0138357	0	state1
6.15033	-0.104117	0	state1
2.52855	-0.00131058	0	state1
5.84889	-0.0669822	0	state1
6.20132	-0.0473609	0	state1
5.7985	0.0358584	0	state1
6.12998	-0.287833	0	state1
6.06724	-0.273382	0	state1
5.98561	-0.0829735	0	state1
5.65287	-0.185255	0	state1
5.59797	-0.0530048	0	state1
5.76187	0.0337012	0	state1
6.07362	-0.115192	0	state1
5.96895	-0.13875	0	state1
6.1694	-0.0409798	0	state1
2.39876	0.0541543	0	state1
5.61928	-0.114012	0	state1
0.584195	0.0830168	0	state1
0.82516	0.213744	0	state1
5.61417	-0.0284347	0	state1
6.14456	-0.198122	0	state1
3.46197	-0.0394738	0	state1
2.99652	-0.0546699	0	state1
3.35271	-0.0349979	0	state1
1.41328	0.156057	0	state1
0.9912	-0.0852114	0	state1
6.0168	-0.166885	0	state1
5.73073	0.0121228	0	state1
3.12262	-0.0296069	0	state1
6.34608	0.0112921	0	state1
6.05847	-0.0717487	0	state1
2.30158	0.180233	0	state1
5.51612	-0.0143823	0	state1
6.22369	-0.211307	0	state1
5.82998	0.0274666	0	state1
1.00503	-0.0274662	0	state1
6.00569	-0.0785943	0	state1
1.32743	0.163404	0	state1
3.00812	-0.109206	0	state1
6.26774	-0.142243	0	state1
6.34073	0.00201235	0	state1
1.53309	0.0780924	0	state1
3.23494	0.0657649	0	state1
5.56509	-2.40331e-05	0	state1
0.776229	0.183469	0	state1
6.0572	-0.289224	0	state1
2.41491	0.0990132	0	state1
3.92548	0.110546	0	state1
5.74535	0.00229346	0	state1
0.374957	0.101894	0	state1
5.83316	0.0568541	0	state1
5.55039	0.0421212	0	state1
5.93582	0.0638563	0	state1
6.19279	-0.122654	0	state1
0.832298	0.216119	0	state1
0.477495	0.129064	0	state1
5.17561	-0.00145585	0	state1
5.16242	-0.155785	0	state1
6.12927	-0.0602279	0	state1
6.35932	-0.174594	0	state1
6.33811	-0.154307	0	state1
0.354973	0.252198	0	state1
0.377054	0.154177	0	state1
2.53881	-0.0399655	0	state1
3.23406	-0.0554925	0	state1
2.65462	0.00136774	0	state1
2.14878	0.224457	0	state1
6.01949	0.0266796	0	state1
5.5739	-0.0395819	0	state1
0.471328	0.212308	0	state1
5.72241	-0.0563897	0	state1
6.28402	-0.00125338	0	state1
5.65381	-0.0562472	0	state1
6.16903	-0.0721969	0	state1
5.57891	-0.231765	0	state1
2.42711	0.14573	0	state1
5.27324	-0.183414	0	state1
5.69778	-0.229626	0	state1
4.04071	-0.000984429	0	state1
0.135306	0.275418	0	state1
0.594389	0.153564	0	state1
5.53151	-0.0920516	0	state1
6.3279	-0.0924178	0	state1
5.71726	0.0183685	0	state1
4.37173	-0.0580467	0	state1
3.70849	0.197754	0	state1
5.56925	-0.1379	0	state1
5.81613	-0.0122049	0	state1
2.37783	0.0265084	0	state1
2.41609	0.144384	0	state1
5.98135	0.0970391	0	state1
[truncated: 5,499 more rows]

## Sheet: sf.4e
Target	Com1	Com2	Group
-1.18865	2.29528	0.584738	state1
-1.05707	2.67092	0.536866	state1
-0.884371	4.08118	0.449432	state1
-1.18461	2.00719	0.4205	state1
-0.903194	2.31913	0.409115	state1
-1.12	5.56609	0.345468	state1
-1.01475	5.76909	0.403304	state1
-0.953652	1.4249	0.428569	state1
-0.636276	0.60518	0.333714	state1
-1.15974	2.24383	0.458555	state1
-0.900318	2.30819	0.410784	state1
-1.22891	1.53679	0.373921	state1
-1.14505	4.88464	0.50206	state1
-1.12464	3.48437	0.390731	state1
-1.1535	2.26481	0.471884	state1
0.567101	0.267198	0.444464	state1
-0.792738	2.33096	0.58214	state1
0.116652	1.7688	0.517306	state1
1.48886	0.497567	0.401172	state1
-1.1952	2.30266	0.496603	state1
-0.854741	2.85704	0.344085	state1
-0.894266	2.91557	0.522843	state1
-1.05471	2.26023	0.518291	state1
-1.12336	2.1187	0.475555	state1
-1.14936	0.808689	0.385121	state1
-1.03584	2.29829	0.396785	state1
-0.865509	2.27254	0.297881	state1
-1.07579	2.25048	0.461811	state1
-0.999024	5.6267	0.213491	state1
-1.21721	5.77925	0.349238	state1
-1.1821	1.99763	0.498131	state1
-1.21121	1.65267	0.42915	state1
-1.19247	2.1225	0.41986	state1
-1.1226	2.0095	0.464638	state1
-0.94691	2.3265	0.635816	state1
-1.13408	1.30762	0.387694	state1
-1.09163	2.2684	0.36958	state1
-0.908969	4.28917	0.391727	state1
-1.14272	5.66607	0.32734	state1
0.678173	1.06264	0.386738	state1
0.758823	0.72535	0.45805	state1
-0.939503	3.14909	0.676888	state1
1.01385	1.5407	0.465924	state1
-1.20136	1.77242	0.233123	state1
-1.11893	5.69513	0.178274	state1
-0.941311	1.76707	0.321845	state1
-1.13013	5.6203	0.220281	state1
-0.725198	2.85034	0.352014	state1
-1.03581	3.94253	0.413734	state1
-1.01879	1.77279	0.401236	state1
-0.880155	1.76913	0.405511	state1
-0.995993	2.78996	0.501687	state1
-0.7502	2.30737	0.427722	state1
-1.05232	2.98841	0.371096	state1
-0.993295	2.78468	0.584878	state1
-1.06105	4.88431	0.328843	state1
-0.995991	2.32871	0.587686	state1
1.61761	1.29893	0.107047	state1
1.2357	0.364219	0.138767	state1
-0.811386	3.43824	-0.193674	state1
-1.09673	1.57017	0.0430252	state1
2.14483	0.25977	0.171562	state1
0.401601	0.359381	0.124629	state1
-0.469767	0.498566	0.189175	state1
1.89072	1.30059	0.269484	state1
-0.941214	5.54114	-0.121274	state1
-0.45988	0.98992	0.0228088	state1
-0.825027	0.605656	0.126412	state1
-0.650624	1.00384	-0.059594	state1
4.06922	0.258481	0.183004	state1
-0.548093	1.83686	0.0392059	state1
1.12919	0.505543	0.324638	state1
-0.899489	1.01153	0.0643496	state1
-0.845168	1.0732	0.297589	state1
1.95805	0.251362	0.126955	state1
3.60804	2.26941	0.279329	state1
-0.332887	1.56756	0.0649681	state1
3.05953	0.735666	0.271831	state1
0.0832486	0.390856	0.281293	state1
-1.04138	1.8393	-0.0840626	state1
-0.73854	2.99786	0.0142801	state1
-0.533861	6.16553	-0.0864699	state1
1.67383	0.836463	0.0558297	state1
2.15625	0.95564	0.209679	state1
1.91694	0.726119	0.241757	state1
-0.611112	2.08404	-0.178456	state1
3.30479	0.262204	0.248584	state1
0.127812	0.327674	0.314548	state1
-1.14635	5.28439	-0.0637925	state1
-1.03751	3.7938	-0.0756584	state1
0.367346	1.47658	0.0378236	state1
-0.531325	2.38079	0.0849164	state1
2.55334	1.18355	0.269366	state1
-0.896476	1.95471	-0.0588949	state1
-0.978781	0.736319	0.14721	state1
1.36784	1.33026	0.280586	state1
0.928083	0.718183	0.199671	state1
-1.11984	5.53237	-0.0973137	state1
0.809888	1.54885	0.147677	state1
-0.611486	5.56219	-0.169122	state1
3.48281	2.87704	0.0295374	state1
-0.16857	1.36688	-0.0305237	state1
1.13327	0.49114	0.315267	state1
-1.01196	4.82715	-0.0958604	state1
2.44946	0.15106	0.249046	state1
0.904548	1.28212	0.194247	state1
-0.387324	1.53518	0.149063	state1
2.00673	0.843471	0.310211	state1
-1.09395	5.7541	-0.0203013	state1
-1.02853	6.17443	-0.171917	state1
-1.3593	2.07254	0.0268315	state1
-0.724725	5.71419	-0.22357	state1
-1.01567	5.73431	0.101962	state1
-1.14806	1.36805	-0.0536478	state1
-0.846839	0.840973	0.202233	state1
-0.895745	5.97788	-0.165421	state1
-1.06419	3.58049	0.111866	state1
-1.08399	2.86171	0.295996	state1
-1.02365	3.68454	-0.143589	state1
-0.959109	2.99558	0.125517	state1
-1.20223	5.77494	0.0400744	state1
-0.851775	3.93896	0.181242	state1
-1.12055	6.13529	-0.131868	state1
-0.868647	5.67487	-0.16054	state1
-1.15735	1.71304	-0.101115	state1
-0.865624	2.1224	0.255597	state1
-0.980857	5.78345	-0.120276	state1
-0.946873	3.46696	-0.0647535	state1
-1.00993	4.96456	0.149347	state1
-0.953021	5.82453	-0.0187403	state1
-0.930517	6.34757	-0.0356156	state1
-0.908385	0.840106	-0.0869101	state1
-1.16958	5.62451	-0.0835012	state1
-1.03006	1.257	-0.0103125	state1
-0.973602	6.36466	-0.0122064	state1
-0.759822	5.79091	-0.079545	state1
-0.786075	6.20252	-0.328328	state1
-0.0870019	3.7911	-0.208133	state1
-1.12379	2.85488	0.230461	state1
-0.952738	6.03987	-0.0613249	state1
-1.06094	2.77422	0.0169498	state1
-1.0955	3.46632	0.0657334	state1
-1.00956	2.64725	-0.181447	state1
-0.878695	5.69209	-0.119858	state1
-1.22509	4.26783	0.0389005	state1
-1.05078	4.27521	0.179027	state1
-0.742292	6.35869	0.0312625	state1
-0.874488	5.8952	0.132237	state1
-1.05659	4.73894	0.00503164	state1
-0.968207	5.50123	-0.272784	state1
-0.989288	3.23679	0.145281	state1
-0.996136	5.61153	-0.151185	state1
-0.640665	5.78739	-0.0703556	state1
-1.01497	6.19453	-0.0423316	state1
-0.745576	4.27328	0.138183	state1
-0.682858	5.55606	-0.123591	state1
-1.15998	1.44762	0.11918	state1
-1.13539	5.55683	-0.0587976	state1
-0.985768	5.16886	-0.114415	state1
-1.05234	6.12299	-0.0818088	state1
-1.10626	1.36775	0.226448	state1
-0.973007	2.12299	0.167954	state1
-0.951593	5.97822	-0.101522	state1
-1.14023	5.95096	-0.0499843	state1
-1.24106	3.46332	0.0920076	state1
-0.956908	5.7284	-0.0358644	state1
-0.918537	1.5328	0.360072	state1
-0.784742	2.63393	0.114274	state1
-0.866896	5.56783	-0.283636	state1
-1.27283	1.65903	0.310539	state1
-0.79004	6.15207	-0.191523	state1
-1.08896	1.41939	0.332012	state1
-0.955905	4.38143	0.0246762	state1
-1.13925	0.66054	0.131188	state1
-0.807434	5.99731	-0.127369	state1
-1.08148	1.60052	-0.196246	state1
-1.06043	5.646	0.104016	state1
-0.930213	3.7051	0.219413	state1
-1.10333	4.60335	-0.0998267	state1
-0.99151	5.60951	0.0672978	state1
-1.25419	4.71284	-0.0483239	state1
-0.928609	4.372	-0.0482941	state1
-0.519781	3.70634	0.258714	state1
-0.949871	5.97295	-0.00515346	state1
-1.07127	6.03355	-0.018428	state1
-1.10464	5.16933	-0.113181	state1
-1.1447	2.36743	-0.0307887	state1
-0.644189	5.70274	-0.191163	state1
-1.20889	3.81497	0.182911	state1
-1.19386	3.93529	0.3441	state1
-1.12835	2.25726	0.328293	state1
-1.06727	1.17767	0.164653	state1
-0.80926	5.65186	-0.16296	state1
-1.15446	5.61955	0.0248068	state1
-0.799478	6.22794	-0.199579	state1
-1.00604	2.39412	-0.0597829	state1
-1.15751	3.00052	0.0781726	state1
-0.82579	3.2292	0.0103625	state1
-0.941944	0.948634	0.305164	state1
-0.977737	6.18256	-0.0557019	state1
-0.95609	5.52004	-0.159397	state1
-0.857244	2.30156	0.142722	state1
-1.06032	5.79691	-0.106513	state1
-0.955767	5.75688	-0.0544584	state1
-1.11717	6.23425	-0.00382236	state1
-1.09036	5.95946	-0.0898004	state1
-1.22379	3.24159	0.220837	state1
-0.851801	5.86456	-0.214602	state1
-0.802051	6.36773	0.169537	state1
-1.06284	5.79474	-0.0168106	state1
-0.885889	0.8564	-0.0792061	state1
-1.08083	4.04537	0.0700807	state1
-1.07824	6.13821	-0.0654286	state1
-0.803922	4.50199	0.0953489	state1
-0.723814	2.88416	-0.0504171	state1
-0.88399	5.58459	-0.127244	state1
-0.93837	6.00419	0.0314804	state1
-1.11065	5.77554	-0.0422129	state1
-0.99143	5.94956	-0.0452772	state1
-0.988391	5.71332	0.0763917	state1
-0.921144	6.07803	0.058661	state1
-0.746927	0.1697	0.268112	state1
-0.963082	5.89723	-0.0490267	state1
-1.09461	2.65158	0.0420614	state1
-1.20584	5.85992	-0.156768	state1
-1.07879	5.57398	-0.046451	state1
-0.952508	6.41259	-0.0577567	state1
-0.917827	5.28742	-0.0875306	state1
-1.14505	5.61223	-0.0728413	state1
-0.670125	5.87215	-0.234927	state1
-0.90239	5.76801	-0.00978468	state1
-1.11696	6.22932	-0.105935	state1
-0.663511	0.256714	0.217735	state1
-0.575587	1.00519	0.113373	state1
-1.04443	5.69172	-0.0910394	state1
-0.853602	2.18986	0.139928	state1
-1.08452	5.05998	-0.0173005	state1
-1.01994	5.54874	-0.0296813	state1
-0.879083	5.72179	0.00727323	state1
-1.11228	5.62503	0.0924839	state1
-0.844641	5.7162	-0.0524732	state1
-0.981372	5.79442	-0.0499388	state1
-1.06808	1.90782	0.259607	state1
-1.02069	6.15582	0.00765409	state1
-0.978225	6.30987	-0.0913977	state1
-1.14329	3.23273	0.124851	state1
-1.0386	6.10414	-0.135531	state1
-0.899928	5.71268	-0.154761	state1
-0.727662	6.01297	-0.117795	state1
-0.886087	6.18634	0.0353116	state1
-0.774154	5.66234	0.125854	state1
-1.08691	4.78619	0.118151	state1
-1.20367	4.26572	0.0884885	state1
-0.99759	6.01191	0.0620339	state1
-0.924308	5.85313	0.197486	state1
-1.17713	5.6581	-0.0696531	state1
-1.01903	5.75993	0.0310478	state1
-0.466834	5.63329	-0.135135	state1
-1.14181	1.30393	0.188333	state1
-0.733426	5.79716	-0.112929	state1
-0.671054	5.84415	-0.18588	state1
-0.945375	5.60998	-0.294167	state1
-1.00577	1.44737	0.0655842	state1
-1.07651	1.59765	-0.0319376	state1
-1.00724	5.59693	0.0184101	state1
-0.934077	5.97989	0.118491	state1
-0.772301	5.53668	-0.0941185	state1
-1.02619	6.16393	-0.0273599	state1
-0.795499	5.16145	-0.169846	state1
-1.21967	2.37212	0.0679846	state1
-0.988815	5.68132	-0.0385364	state1
-1.14409	5.89271	-0.0209114	state1
-1.01761	5.60639	-0.0903922	state1
0.301128	0.721221	0.191459	state1
-0.98409	6.00368	-0.0913246	state1
-0.941064	3.05189	-0.198191	state1
-1.12188	2.14674	0.264904	state1
-1.15801	2.16135	0.21172	state1
-1.08089	5.94948	-0.06875	state1
-1.15001	5.90873	0.0322414	state1
-0.90277	5.65847	-0.136933	state1
-0.993629	4.27126	-0.0586344	state1
-1.1349	2.3124	0.152369	state1
-1.02932	1.3686	-0.173314	state1
-1.11786	6.24205	-0.0153529	state1
-1.11493	2.51997	-0.052461	state1
-0.895869	5.57815	-0.183481	state1
-0.769646	5.69881	-0.129919	state1
-1.23662	1.65001	0.280436	state1
-0.919481	5.78342	0.077379	state1
-1.05522	5.80066	0.0296821	state1
-1.07376	2.30646	0.167349	state1
-1.03209	3.92031	0.0252936	state1
-0.894627	2.4277	0.215623	state1
-0.763595	6.26052	-0.0586943	state1
-0.636814	5.59334	-0.164395	state1
-0.676934	6.48209	-0.255876	state1
-0.391401	3.24119	0.19585	state1
-1.14676	1.53703	0.0868573	state1
-0.770154	0.611205	0.273989	state1
-0.966976	2.26479	0.258628	state1
-0.676038	5.76255	-0.271904	state1
-1.13043	6.35855	0.0825081	state1
-1.04046	2.42374	0.144833	state1
-0.875719	5.90574	-0.125422	state1
-0.894676	0.259883	0.230052	state1
-1.01309	1.07035	0.151295	state1
-0.931554	5.64291	-0.0635731	state1
-1.03666	5.59597	-0.00303756	state1
-1.11779	3.24155	0.064114	state1
-0.937852	5.59906	-0.0982934	state1
-0.72982	5.61435	-0.221463	state1
-1.00129	5.75908	-0.231297	state1
-0.999852	1.60319	0.181469	state1
-1.00787	6.05777	0.100057	state1
-0.918542	6.13327	0.0717666	state1
-1.08778	5.5125	-0.154125	state1
-0.997952	2.16431	0.187779	state1
-1.0224	5.65152	0.248592	state1
-1.11154	6.07294	-0.28977	state1
-0.695687	6.1744	-0.190049	state1
-1.07626	1.71258	-0.265628	state1
-1.02033	2.1831	-0.0892411	state1
-1.24159	1.94749	-0.0691296	state1
-0.847183	5.8238	-0.021718	state1
3.43277	2.76988	0.115975	state1
-0.567374	2.13597	0.230666	state1
-0.773391	5.95772	0.109813	state1
-0.921874	6.31394	0.0291661	state1
-1.0168	5.99548	-0.00438832	state1
-0.739214	2.16367	0.217177	state1
-0.449534	5.80254	-0.300854	state1
-0.622233	5.94766	-0.099135	state1
-0.951301	6.1327	-0.213287	state1
-1.05485	2.26242	0.407222	state1
-0.961654	5.53921	-0.0708823	state1
-0.604383	5.69309	-0.0921819	state1
-1.0674	5.74767	0.0736779	state1
-0.951066	3.01083	-0.0598544	state1
-1.16287	5.69916	0.13587	state1
-0.907961	4.49276	-0.0672796	state1
-0.991445	5.87757	-0.0247983	state1
-1.11706	1.15247	0.226363	state1
-1.09877	5.69809	0.00844655	state1
-1.18566	0.720777	0.176225	state1
-0.735599	5.53372	0.0202188	state1
-1.0059	5.89173	0.00932687	state1
-0.924928	5.81367	-0.115985	state1
-0.574713	4.36664	-0.186758	state1
-0.951163	5.71792	-0.0426744	state1
-0.90132	6.01136	-0.0630602	state1
-1.02032	2.65242	0.0703381	state1
-1.10444	5.90302	0.0494453	state1
-1.17161	5.7425	-0.0411497	state1
-1.08814	2.39779	0.0113625	state1
-1.12376	0.355065	0.155493	state1
-0.951451	4.61205	-0.075633	state1
-0.215486	2.76944	-0.00636895	state1
-0.909056	6.25372	0.0701953	state1
-1.09844	2.99217	0.199186	state1
-1.23035	4.04178	0.0146186	state1
-1.0163	1.41606	0.0467715	state1
-1.03383	4.83077	-0.0356435	state1
-1.05442	5.58165	-0.0508296	state1
-0.9608	3.4612	-0.0668337	state1
-0.903218	5.17084	-0.0908451	state1
-1.08606	5.84111	0.0794362	state1
-0.926209	6.16371	-0.206431	state1
-0.944189	6.16486	0.034277	state1
-0.88082	5.6399	-0.0701809	state1
-1.23521	2.42083	0.0602764	state1
-0.808183	0.724619	0.045009	state1
-0.865932	1.02058	-0.0494616	state1
-0.948827	6.23519	-0.158687	state1
-1.05989	4.15511	0.108665	state1
-1.15927	2.06544	-0.0782825	state1
-1.02268	5.11064	-0.155174	state1
-0.997632	5.69952	-0.109518	state1
-0.757858	5.62562	-0.108174	state1
-0.837945	5.89052	-0.12243	state1
-0.959069	3.68649	-0.0327276	state1
-0.858009	6.0574	-0.115419	state1
-0.647337	5.82102	-0.239666	state1
-0.811559	1.88249	0.333996	state1
-1.0206	2.8883	0.00986696	state1
-0.944194	5.89295	0.122549	state1
-0.845461	5.76952	-0.303109	state1
-0.924357	2.413	0.0843334	state1
-1.0333	5.99183	-0.0292815	state1
-1.05254	5.81921	-0.163795	state1
-1.04023	5.99177	-0.139884	state1
-1.02584	5.52916	-0.0260983	state1
-1.23505	3.23592	0.136436	state1
-1.08719	5.59711	-0.0158725	state1
-0.893989	5.87472	-0.211373	state1
-0.796421	2.77023	0.0942232	state1
-0.764143	5.85145	-0.0240994	state1
-1.22139	5.94982	0.0523419	state1
-0.857086	5.86503	-0.18263	state1
-1.10804	3.47371	0.137362	state1
-1.156	2.16992	0.197811	state1
-1.14431	5.51309	-0.0640136	state1
-0.110765	5.82925	-0.275605	state1
-1.09219	5.89466	0.0264295	state1
-1.11409	1.28708	0.171311	state1
-0.751375	5.72842	-0.0663178	state1
-0.758298	1.55285	0.14012	state1
-0.903597	5.7562	-0.0757628	state1
-0.456277	5.72276	-0.0639419	state1
-0.869765	0.257631	0.233683	state1
-1.03657	3.23543	0.163725	state1
-0.960633	5.76866	0.00115166	state1
-0.959926	4.38676	-0.00399263	state1
-1.16876	1.58741	0.0258834	state1
-0.40762	5.90807	-0.120211	state1
-0.808049	6.18924	-0.0731044	state1
-0.911553	6.10788	-0.249183	state1
-0.75168	5.9728	-0.121777	state1
-0.9181	3.69411	-0.0596795	state1
-0.783072	2.25939	0.244252	state1
-0.93049	2.14699	0.139541	state1
-0.547029	5.9779	-0.167223	state1
-1.0595	2.52877	0.0481461	state1
-0.897712	5.52036	-0.097564	state1
-1.06559	4.94152	-0.0622635	state1
-1.09828	6.04118	-0.0435549	state1
-1.01722	4.04019	0.0336913	state1
-0.917493	5.56759	-0.0686902	state1
-0.890399	5.82522	-0.0702009	state1
-1.09087	5.56956	0.081362	state1
-1.10989	4.49401	0.0769103	state1
-0.928325	4.72282	-0.0184103	state1
-1.00962	2.53559	-0.150172	state1
-0.597872	4.82648	-0.194818	state1
-1.05884	3.80815	0.111003	state1
-1.0394	6.13118	0.0219397	state1
-1.19645	0.865161	-0.0197694	state1
-1.01934	5.2859	-0.0350499	state1
-0.932065	5.66905	-0.113422	state1
-1.02268	5.69757	0.0756125	state1
-0.899193	5.06013	-0.0210029	state1
-0.621865	5.70025	-0.17732	state1
-0.926715	1.36299	0.156463	state1
-1.1022	4.15419	0.0611641	state1
-0.945999	5.90674	0.000296483	state1
-0.737369	0.724234	0.200629	state1
-0.843249	5.60421	-0.257096	state1
-0.967729	3.93414	0.0499392	state1
-0.866065	2.98062	0.194887	state1
-0.734358	5.2868	-0.0512995	state1
-1.06667	5.86712	0.0510225	state1
-0.983678	5.94	-0.0636036	state1
-1.05712	5.98108	-0.126726	state1
-0.758218	6.27516	0.0514387	state1
-0.938362	5.92265	-0.143017	state1
-0.82684	4.04771	0.175495	state1
-1.14152	3.23393	0.0684481	state1
-1.09411	1.07514	0.378277	state1
-1.0714	2.16686	0.144361	state1
-0.769022	5.74754	-0.231008	state1
-1.09781	6.03938	-0.105131	state1
-0.955082	5.66295	-0.117602	state1
-0.857443	2.13131	0.424208	state1
-0.577546	6.36482	-0.231722	state1
-1.00701	6.35055	-0.0913028	state1
-1.01901	1.7716	0.299086	state1
-0.708423	5.81089	-0.0751975	state1
-1.03616	2.83945	0.370778	state1
-1.10691	1.00917	-0.0437506	state1
-1.09392	2.39043	0.0260042	state1
-1.14918	5.55923	0.0297466	state1
-1.20807	0.828142	0.207875	state1
-0.898023	5.69204	0.0876467	state1
-1.06031	2.12686	0.181263	state1
-0.73787	6.02245	-0.126617	state1
-0.980742	4.72347	-0.0380534	state1
-0.925751	5.0578	-0.0986437	state1
-1.13969	5.96476	-0.0258664	state1
-1.2543	5.06184	0.0108655	state1
-0.977129	4.72065	0.055955	state1
-1.02689	3.46162	-0.123845	state1
-0.858886	0.845541	0.0125683	state1
-0.989252	5.54687	0.0243146	state1
-1.11626	5.62977	0.100861	state1
-1.01209	6.10921	0.0816468	state1
-1.08284	3.46105	0.0326775	state1
-1.11902	5.70997	-0.0714991	state1
-0.898839	6.17195	-0.353834	state1
-1.19638	3.5792	0.0386903	state1
-1.12555	5.86316	0.0592705	state1
-0.567463	2.00912	0.117064	state1
-0.894952	5.92937	0.0649097	state1
-1.09662	1.35926	0.166158	state1
-1.09371	3.34234	-0.0732156	state1
-0.97058	2.15191	0.197344	state1
-1.11395	2.5236	0.0713195	state1
-0.853958	5.78766	-0.249416	state1
-0.606889	5.85878	-0.106127	state1
-1.04161	6.17605	-0.0546943	state1
-0.795391	5.68489	-0.190626	state1
-1.00984	5.59655	-0.0845147	state1
-1.09666	1.64897	0.259503	state1
-1.01065	5.77151	-0.047101	state1
-1.23451	2.13931	0.17899	state1
-0.810114	6.14639	0.0882305	state1
-0.845475	4.94787	-0.00995216	state1
-0.823761	5.59331	-0.000669024	state1
-0.971143	5.64438	-0.0437641	state1
-1.02575	3.34461	0.0350543	state1
-0.847016	6.44087	-0.275745	state1
-0.127194	5.71671	-0.319189	state1
-0.820454	0.958801	-0.152496	state1
-1.01488	3.23304	0.0382629	state1
-0.972771	2.14578	0.172583	state1
-1.18341	2.88084	-0.0121412	state1
-0.794516	5.62073	-0.135652	state1
-0.899986	6.17638	-0.0369623	state1
-0.923515	3.69104	0.046131	state1
-1.05328	1.71659	0.0933137	state1
-0.592424	4.93045	-0.290618	state1
-0.838739	5.84771	0.142305	state1
-0.772974	2.53837	0.126051	state1
-1.03748	3.57516	0.00740171	state1
-0.946578	5.43735	0.0696118	state1
-1.21893	2.06856	0.0517977	state1
-1.11434	1.41472	0.040879	state1
-0.926488	2.54203	0.105584	state1
-0.977128	5.88478	0.0637814	state1
-0.972265	5.93685	-0.0948051	state1
-0.927406	6.20363	-0.12274	state1
-1.04355	5.93043	0.0848259	state1
-1.03698	1.52501	0.103769	state1
-1.09479	1.58111	0.130856	state1
-1.04334	5.64659	-0.203872	state1
-1.13419	4.27328	0.067389	state1
-0.958047	3.00151	-0.0399775	state1
-1.06104	5.06556	-0.0598956	state1
-1.13291	2.66281	0.156279	state1
-1.15467	4.50674	0.171041	state1
-1.11617	5.76506	-0.0307375	state1
-0.932724	5.60366	-0.188286	state1
-0.900024	6.52015	-0.134487	state1
-0.810874	5.52481	-0.1309	state1
-1.01865	5.73453	-0.0161708	state1
-0.787576	6.2119	-0.232811	state1
-0.698443	2.12928	0.275554	state1
-1.07368	3.35324	0.306449	state1
-0.990136	4.37054	-0.105196	state1
-0.86936	6.08665	-0.216568	state1
-0.753989	5.50534	-0.0865406	state1
-1.21477	5.92417	0.0878231	state1
-1.12752	5.64706	-0.0153375	state1
-1.10506	1.13295	-0.112393	state1
-0.782156	5.67577	-0.0638263	state1
-0.656862	5.94525	-0.311284	state1
-0.995415	4.95385	0.102954	state1
-1.07677	1.02146	0.0203941	state1
-0.976837	4.60824	0.0469495	state1
-0.894471	4.36183	-0.187136	state1
-0.999121	1.00947	-0.0465274	state1
-1.10552	5.70315	-0.136031	state1
-0.0543613	5.76006	-0.26073	state1
-1.13175	2.29399	0.185451	state1
-0.114814	5.65863	-0.0335302	state1
-0.832082	5.61625	-0.127688	state1
-0.809043	5.78627	-0.170488	state1
-1.1124	5.52737	-0.0631195	state1
-1.16419	3.09988	0.185711	state1
-1.08947	2.37198	0.0122276	state1
-1.17905	2.41114	-0.220272	state1
-1.0335	5.59566	-0.104708	state1
-0.928708	5.75173	-0.242908	state1
-1.18407	4.14739	-0.0181232	state1
-1.02526	5.86798	-0.421002	state1
-1.18914	5.90593	0.0477859	state1
-1.16366	5.82997	0.102991	state1
-1.03706	6.16356	-0.0768446	state1
-1.19614	2.87685	-0.200206	state1
-1.22621	6.1088	-0.148949	state1
-0.70445	5.82462	-0.118464	state1
-1.26712	2.0204	0.135233	state1
-1.1345	5.57148	-0.0994277	state1
-1.11432	2.85221	0.271457	state1
-0.918132	5.91866	0.0356265	state1
-0.869655	5.65879	-0.0735946	state1
-1.18955	5.61976	-0.053598	state1
-0.902006	2.99849	0.0456197	state1
-0.766783	5.68628	-0.143331	state1
-0.999966	5.90975	0.0868344	state1
-0.843476	6.31618	-0.0402719	state1
-0.68432	0.153398	0.302816	state1
-1.13607	2.1468	0.209752	state1
-1.0732	2.86128	0.161105	state1
-1.00832	6.11911	-0.10287	state1
-0.999775	5.6387	0.0606147	state1
-0.733917	5.87174	-0.214693	state1
-0.994858	5.6923	-0.119026	state1
-1.03297	3.23004	0.291609	state1
-1.09991	2.36401	0.00399883	state1
-0.932529	3.45941	-0.261587	state1
-1.08086	5.67828	0.231275	state1
-1.19015	1.31414	0.209397	state1
-0.96934	6.16776	0.126341	state1
-1.15708	5.882	-0.0214825	state1
-0.849569	6.17342	0.154247	state1
-1.0909	5.63979	-0.0987309	state1
-0.990305	5.86008	-0.0407844	state1
-0.899768	6.07075	0.00584515	state1
-0.950506	5.66733	0.0326235	state1
-0.931698	5.61097	0.0135976	state1
-0.852962	2.18872	-0.0618593	state1
-0.962624	5.98937	0.0517734	state1
-0.992341	2.76511	-0.00423351	state1
-1.00383	5.72682	-0.15222	state1
-1.00712	5.88814	-0.173459	state1
-0.862906	6.44046	0.0246444	state1
-1.04909	5.77158	0.0243149	state1
-0.876607	2.10612	0.343259	state1
-0.788345	6.03087	-0.0156996	state1
-1.03013	4.71886	-0.0955671	state1
-0.80604	2.18248	0.109646	state1
-1.10674	2.3911	-0.011329	state1
-0.921618	0.255244	0.154891	state1
-0.984244	5.74355	-0.249456	state1
-1.13287	2.13007	0.21772	state1
-0.964371	4.14289	-0.15232	state1
-1.13996	3.36047	0.128035	state1
-0.82942	6.40759	-0.0778208	state1
-0.818926	5.98982	-0.0271116	state1
-1.07531	6.37426	-0.0200631	state1
-1.06797	5.62097	0.0576691	state1
-1.0525	5.67011	0.0193183	state1
-0.902828	4.37061	-0.0899017	state1
-0.557694	5.64418	-0.0290825	state1
-1.10224	5.85172	0.0759553	state1
-1.11595	4.38215	0.0894062	state1
-1.06453	2.16022	0.162857	state1
-1.01685	5.52134	-0.0995207	state1
-1.13836	5.50932	-0.213609	state1
-0.917614	5.6847	-0.146353	state1
-0.895296	1.63784	-0.0876059	state1
-1.02088	4.83196	0.0199778	state1
-0.905914	5.98536	0.0928812	state1
-0.72678	0.178061	0.141921	state1
-1.02435	5.84008	-0.0970674	state1
-1.00192	5.62921	0.00764461	state1
-1.12345	0.145368	0.00723926	state1
-1.15327	1.36132	0.118007	state1
-1.08813	1.01009	0.014941	state1
-0.6103	6.11425	0.1104	state1
-1.01425	6.02018	0.0696443	state1
-1.01508	6.16709	0.034098	state1
-0.636141	6.31961	-0.0832799	state1
-0.897112	6.04728	-0.041502	state1
-1.21514	5.5853	-0.114056	state1
-0.519258	5.642	-0.227543	state1
-1.16391	5.56374	-0.0801833	state1
-1.0415	5.69508	-0.0308239	state1
-1.03702	5.16318	-0.0939403	state1
-1.01644	2.42794	0.190235	state1
-0.88416	5.88722	-0.146068	state1
-1.04451	4.71126	-0.108966	state1
-0.30556	5.90062	-0.164823	state1
-1.20143	4.1565	0.264552	state1
0.0335931	0.14497	0.177609	state1
-1.17965	0.868314	0.0164838	state1
-0.91046	2.15942	0.127188	state1
-0.952198	2.99631	0.0027632	state1
-0.705669	5.967	-0.0820762	state1
-1.01681	3.46111	0.0216369	state1
-0.805828	5.93951	-0.21074	state1
-0.862105	5.6822	-0.0800477	state1
-1.01083	1.36207	-0.0454203	state1
-0.946724	5.76084	-0.0732152	state1
-1.11714	2.65097	-0.0646674	state1
-1.18659	3.92326	0.0568977	state1
-1.0701	5.70562	0.0550105	state1
-0.74365	5.55357	-0.0532185	state1
-0.883581	6.01733	0.0352019	state1
-0.755483	5.55346	-0.173386	state1
-0.892488	5.94717	-0.0495955	state1
-0.844519	5.65171	-0.310796	state1
-0.988058	5.88628	-0.261849	state1
-0.931781	5.06011	-0.0097677	state1
-1.00246	5.16508	-0.1268	state1
-1.04523	1.42134	0.0608567	state1
-0.862205	5.66308	-0.0104226	state1
-1.06855	5.75227	-0.0228913	state1
-0.913729	5.99344	-0.0375549	state1
-0.822072	6.2836	-0.0564808	state1
-0.961731	1.88211	0.212928	state1
-0.980967	4.27846	0.1806	state1
-1.09711	5.62668	-0.108288	state1
-0.569769	1.1878	0.295063	state1
-1.03991	5.93877	-0.162429	state1
-0.48582	5.8402	-0.139807	state1
-0.849429	5.81425	-0.175242	state1
-0.489295	5.90347	-0.0822482	state1
-1.01184	5.90521	0.0401941	state1
-0.171231	0.258791	0.129745	state1
-0.853026	5.79676	-0.115676	state1
-0.96493	6.19914	-0.195341	state1
-0.878883	5.05524	-0.0696279	state1
-1.01492	3.11794	-0.0158237	state1
-1.04588	4.27357	0.151297	state1
-1.00005	5.52071	-0.135457	state1
-0.545109	5.40119	-0.142852	state1
-1.09203	4.95977	0.112478	state1
-0.861702	5.75438	-0.110295	state1
-1.15433	5.62655	-0.10405	state1
-1.10469	4.60788	-0.0525574	state1
-0.397868	5.79293	-0.0628366	state1
-0.978216	2.11137	0.189304	state1
-1.21259	2.30844	0.240703	state1
-0.93223	5.97401	-0.0435621	state1
-0.923356	5.67483	-0.228438	state1
-1.15296	2.65559	0.120133	state1
-0.331551	0.252945	-0.00154689	state1
-1.04644	4.82582	-0.093624	state1
-1.17873	1.1826	0.149821	state1
-0.711379	5.95932	-0.0656343	state1
-1.01227	4.03447	0.0606902	state1
-1.03381	3.57756	-0.190945	state1
-0.78005	2.51194	-0.0663742	state1
-0.924865	6.25097	0.109544	state1
-1.15326	6.20214	0.0441421	state1
-1.09136	1.4513	0.0867065	state1
-1.08139	1.01802	-0.00950871	state1
-0.992079	2.40256	0.102481	state1
-0.999054	5.29219	0.0338376	state1
-1.02646	5.56443	-0.057107	state1
-0.893882	0.371454	0.10137	state1
-0.584443	3.80326	-0.0964538	state1
-1.06141	2.99195	0.0443562	state1
-0.722417	6.05239	-0.195515	state1
-1.06942	6.24108	-0.0438131	state1
-1.08848	3.34655	0.0237159	state1
-1.06515	6.1925	0.067087	state1
-1.05669	5.98174	-0.0770741	state1
-1.13005	2.31022	0.186572	state1
-1.14396	3.11758	0.0195998	state1
-1.0557	5.72608	0.111991	state1
-0.999975	5.83269	-0.0132749	state1
-0.942164	5.6193	-0.0449854	state1
-0.7633	5.8033	-0.190029	state1
-0.803104	6.39425	-0.0997172	state1
-0.97569	5.5232	-0.183293	state1
-0.667147	5.77655	-0.197814	state1
-1.15264	5.70933	-0.0476295	state1
-1.13097	3.23085	0.0663012	state1
-1.20002	0.891672	0.0590201	state1
-0.991037	5.5127	-0.0207715	state1
-0.807413	5.06793	0.013829	state1
-1.09265	5.04932	-0.156694	state1
-1.06831	3.57436	-0.032787	state1
-0.508364	5.65957	-0.212797	state1
-1.08646	1.55578	0.0804229	state1
-1.00582	6.03331	-0.0534454	state1
-1.15853	4.83666	-0.00627281	state1
-1.18503	6.05753	-0.114185	state1
-1.02827	5.7399	-0.10478	state1
-1.09274	6.19771	0.0672909	state1
-0.995733	5.84246	0.0453281	state1
-0.964645	5.86832	-0.0934117	state1
-0.994025	4.38594	0.0678728	state1
1.2436	0.359501	0.0387023	state1
-1.10677	2.42791	0.196148	state1
-0.999043	1.35387	0.216271	state1
-0.959264	2.2948	0.415533	state1
-0.930158	6.12389	-0.00797516	state1
-0.437786	0.995649	-0.0688724	state1
-1.18171	2.41171	-0.148537	state1
-1.1993	4.15436	0.0161227	state1
-1.14511	6.05352	0.137501	state1
-0.836667	5.66563	0.00835968	state1
-1.125	5.66733	-0.169266	state1
-0.389424	5.8671	-0.150466	state1
-1.00566	2.29407	-0.287604	state1
-0.710404	1.36715	0.150047	state1
-0.926027	6.30673	-0.187586	state1
-0.897883	2.53165	-0.120157	state1
-1.13418	4.72425	0.0708375	state1
-1.04269	6.25749	0.0695508	state1
-1.02801	5.92981	-0.0401832	state1
-0.736844	3.01196	0.0733475	state1
-0.774654	5.7565	-0.186718	state1
-1.11374	5.59158	-0.211372	state1
-1.00631	5.61159	-0.197821	state1
-1.06542	5.91722	-0.064975	state1
-0.854265	5.56032	-0.294915	state1
-1.15859	2.27965	0.348536	state1
-0.84615	5.61024	-0.121795	state1
-0.936896	5.8951	0.13244	state1
-1.1681	0.608453	0.208407	state1
-0.852403	2.30299	0.0131618	state1
0.700738	2.35732	-0.0125478	state1
-1.19423	0.72163	0.218211	state1
-1.18593	5.97314	-0.146399	state1
-0.540648	1.05311	0.246213	state1
-1.02958	6.01369	-0.299403	state1
-1.29708	1.57569	0.0722486	state1
-1.07592	1.30256	0.20984	state1
-0.566392	5.83578	-0.287272	state1
-1.07409	3.58531	0.239039	state1
-1.14667	2.13098	0.251037	state1
-0.799002	5.69223	-0.0440188	state1
-1.1071	2.13642	0.245126	state1
-1.00492	5.29438	-0.116228	state1
-1.07809	2.78366	-0.0355431	state1
-1.1276	5.98077	-0.0220834	state1
-0.880652	5.74602	-0.144147	state1
-1.12227	5.69333	-0.0221098	state1
-0.952014	6.0896	0.110945	state1
-1.12297	4.14696	-0.111404	state1
-1.02098	1.96027	-0.00709998	state1
-1.11453	2.15723	0.234561	state1
-1.08516	6.1584	-0.159537	state1
-0.967243	3.9226	-0.0222331	state1
-1.16925	4.39272	0.116706	state1
-0.877732	6.27512	-0.159793	state1
-0.962465	6.43929	-0.115708	state1
-0.878571	5.86246	-0.133797	state1
-1.14957	3.47545	0.20141	state1
-1.04498	5.79482	-0.0960832	state1
-1.25597	1.48903	0.0494275	state1
-1.20701	5.47271	-0.0061813	state1
-0.935759	3.69659	-0.118836	state1
-0.74312	5.77183	-0.109667	state1
-1.18904	1.17249	0.0755958	state1
-1.04362	5.2891	-0.0813825	state1
-0.10245	0.994696	-0.0468288	state1
-1.0899	5.64383	-0.107381	state1
-0.82506	6.05359	-0.21208	state1
-0.640603	6.23856	-0.262645	state1
-0.837924	5.51108	-0.250575	state1
-1.03423	5.9575	0.107811	state1
-0.964392	6.06808	-0.00864455	state1
-0.871145	5.59346	-0.146978	state1
-1.07972	3.35064	0.0704976	state1
-1.01097	2.41508	-0.073856	state1
-1.27855	5.82561	-0.0683826	state1
-1.22281	5.76569	0.0717031	state1
-1.21459	1.33724	0.205346	state1
-1.11033	1.50452	0.304461	state1
-1.01392	5.9719	-0.149425	state1
-0.954378	5.75207	-0.0726735	state1
-0.617431	5.97417	-0.135659	state1
-0.801083	2.42498	0.153269	state1
-1.10613	5.73589	-0.0478303	state1
-1.14612	0.713492	0.250431	state1
-0.99897	5.83796	-0.10773	state1
-0.91497	0.400257	0.256851	state1
-1.00766	5.83661	-0.0103066	state1
-0.889023	5.59683	-0.134876	state1
-0.993466	3.35029	0.0525158	state1
-1.05515	3.11666	0.0990799	state1
-0.876485	5.67429	-0.143658	state1
-1.07517	5.21921	0.104662	state1
-0.990448	5.39073	-0.211373	state1
-1.1196	1.02127	0.0380764	state1
-0.687737	3.70405	0.144749	state1
-1.24562	1.00982	-0.00850202	state1
-1.13197	4.71902	-0.0219399	state1
-0.864266	4.93938	-0.129929	state1
-1.05913	5.80101	0.0125494	state1
-1.04841	2.77147	0.0769669	state1
-0.650753	6.43806	-0.206221	state1
-0.874622	5.69789	-0.124105	state1
-0.990171	5.77804	-0.0831185	state1
-1.15054	2.18788	0.161184	state1
-0.959601	6.15032	0.0783147	state1
-1.03957	1.65679	0.26165	state1
-0.944939	5.20275	-0.0809365	state1
-1.01729	2.53526	-0.00233174	state1
-1.07021	1.54845	0.00821481	state1
-1.08024	2.15962	0.192152	state1
-1.04649	5.60006	0.105502	state1
-1.04649	4.17649	0.131735	state1
-0.854335	5.54675	-0.0673485	state1
-0.946107	5.90049	-0.011614	state1
-0.753549	5.88097	-0.13405	state1
-1.10183	5.73317	-0.0905236	state1
-0.381654	5.60907	-0.103474	state1
-1.19136	2.41976	-0.091395	state1
-1.1071	5.81309	0.101455	state1
-0.859057	5.56296	-0.252809	state1
-1.12049	5.74555	-0.14995	state1
-0.735116	5.59181	-0.227742	state1
-0.813306	2.26236	0.263282	state1
-0.907786	6.13764	-0.134887	state1
-1.03578	5.83031	-0.092045	state1
-1.14537	5.57197	-0.136766	state1
-0.210995	5.97461	-0.0487029	state1
-0.966443	5.74726	0.0607079	state1
-0.388089	5.68184	-0.0530866	state1
-0.905336	5.67317	-0.0649488	state1
-0.858057	3.57069	-0.0156997	state1
-1.0821	1.71902	-0.0312975	state1
-0.897497	5.1702	-0.0775369	state1
-1.05736	5.65765	-0.0995272	state1
-1.17129	5.58037	0.167197	state1
-0.8692	5.86097	-0.109341	state1
-1.07433	5.78716	0.0122546	state1
-1.03621	4.49983	0.0261589	state1
-1.07569	5.97212	-0.103239	state1
-0.926455	3.89046	0.159401	state1
0.0629083	3.45716	0.04275	state1
-0.596831	5.7526	-0.0243731	state1
-0.898902	6.39284	-0.083019	state1
-1.09459	5.62905	-0.0649942	state1
-1.12486	5.77515	-0.0620738	state1
-0.334436	1.56545	0.168562	state1
-0.230175	5.91646	-0.173916	state1
-0.135868	5.87303	-0.275999	state1
-1.02642	5.6222	-0.233279	state1
-0.983319	5.91135	-0.11685	state1
-1.12006	1.92344	0.0928	state1
-1.11936	1.47924	-0.0197935	state1
-1.02443	2.37886	0.0361596	state1
-1.10219	4.37303	-0.0248131	state1
-1.12326	5.99757	0.095462	state1
-0.781975	5.58705	-0.183428	state1
-1.1716	5.44836	0.0696121	state1
-1.14069	2.43695	0.255334	state1
-1.12491	5.88146	-0.116174	state1
-1.1388	5.53965	0.0547299	state1
-1.12094	4.15662	0.126668	state1
-0.745921	6.33795	-0.00365105	state1
-1.09052	6.09556	0.0116457	state1
-0.942117	5.63417	-0.261585	state1
-0.980997	5.58209	-0.0951934	state1
-0.971864	3.23322	-0.118248	state1
-0.740229	2.36587	0.00371483	state1
-1.02178	5.84684	0.101718	state1
-0.915281	1.33078	0.208321	state1
-1.10712	2.27873	0.246482	state1
-0.853074	2.51187	-0.113338	state1
-0.907137	6.51666	0.0896629	state1
-1.08378	5.77478	-0.078657	state1
-0.817754	3.45736	-0.099377	state1
-0.990534	1.00552	-0.0652552	state1
-1.13647	1.99785	0.255592	state1
-1.01826	5.60158	-0.206355	state1
-1.25455	1.30883	0.328965	state1
-1.07467	6.23494	0.0355051	state1
-0.886002	5.62391	0.114721	state1
-1.08635	4.61417	0.0925989	state1
0.630676	0.827423	0.219508	state1
-1.03297	3.00248	-0.0572308	state1
-1.09106	5.76482	0.0508997	state1
-0.615931	5.82531	-0.186005	state1
-0.953045	4.40342	0.349974	state1
-0.660118	1.3017	0.13917	state1
-0.965633	5.52131	-0.0869994	state1
-0.286838	1.8374	-0.0569218	state1
-1.02829	6.29642	0.0216519	state1
-1.21242	4.26731	0.0352379	state1
-1.08647	5.92793	0.128362	state1
-0.96306	5.71687	0.0964042	state1
-1.08969	4.60895	0.097708	state1
-1.23915	1.2508	-0.0297157	state1
-1.04374	6.14062	-0.249663	state1
-1.0755	0.860543	-0.0429303	state1
-1.12555	4.1658	0.173728	state1
-0.993013	5.73908	-0.0828164	state1
-0.95159	5.52654	-0.16563	state1
-0.988706	6.06978	-0.113135	state1
-0.438224	5.83775	-0.307556	state1
-1.04915	6.18996	-0.0529494	state1
-0.854295	1.56741	0.115426	state1
-0.774681	4.70082	-0.335195	state1
-1.06069	2.14886	0.178654	state1
-1.06731	5.38516	-0.188841	state1
-0.99675	2.97707	0.236833	state1
-1.13764	4.61755	0.0817491	state1
-1.10837	1.57092	0.103654	state1
-0.692544	2.04591	0.108164	state1
-0.97866	2.5342	0.1704	state1
-0.791256	2.18062	0.172573	state1
-0.684487	5.66827	-0.086016	state1
-0.824918	6.28491	-0.0380725	state1
-1.13797	5.05055	-0.0691036	state1
-0.88489	5.67114	-0.153015	state1
-0.771077	5.70916	-0.112344	state1
-1.06094	6.27241	-0.0661089	state1
-1.11841	1.33449	0.208242	state1
-1.09789	1.7237	-0.00485228	state1
-1.00496	4.25245	-0.267954	state1
-1.10928	3.23302	0.173928	state1
-1.02015	3.58682	0.0642891	state1
-1.2071	5.82522	-0.0492855	state1
-0.976886	6.06039	-0.101065	state1
-0.999103	5.8024	-0.0626298	state1
-0.692959	0.377314	0.265811	state1
-0.971453	5.91727	0.0726053	state1
-0.905482	0.603509	0.260694	state1
-0.711581	4.93936	-0.138787	state1
-0.917941	6.00262	-0.0786604	state1
-0.796368	5.5989	-0.0571876	state1
-0.898655	0.99337	-0.0909284	state1
-1.07246	5.79672	0.0724409	state1
-0.774504	6.2952	-0.0596167	state1
-0.653695	6.02708	-0.197359	state1
-0.905348	2.2724	0.247544	state1
-1.13622	5.59847	-0.0759067	state1
-1.05925	5.61866	-0.157085	state1
-0.926632	5.79188	-0.151616	state1
-1.11435	5.77831	0.0233732	state1
-0.770633	5.7633	-0.131516	state1
-0.871759	5.75473	-0.0682088	state1
-1.10695	1.59308	0.326094	state1
-0.650516	5.81951	-0.202312	state1
-1.1868	3.47061	0.159689	state1
-1.10267	5.18856	0.0708911	state1
-1.08827	3.67321	0.0877843	state1
-0.866426	2.06897	0.0588666	state1
-0.836731	5.96393	-0.0660783	state1
-0.992826	4.84005	0.00184164	state1
-0.967293	5.58627	-0.137547	state1
-0.864119	5.82539	-0.117692	state1
-1.07962	5.75417	-0.00169706	state1
-0.670818	5.82324	-0.175547	state1
-1.00448	2.66198	0.0703455	state1
-1.021	5.92493	-0.139907	state1
-1.19669	0.491987	0.144411	state1
-0.874501	6.45295	-0.192786	state1
-0.83865	1.8562	0.223521	state1
-0.980022	6.06253	-0.0519351	state1
2.79776	3.1229	0.110374	state1
-1.02515	6.42253	-0.220206	state1
-0.630876	5.71488	-0.158478	state1
-0.650237	5.66745	-0.0726147	state1
-0.788624	3.22745	0.0224347	state1
-0.641201	5.6597	-0.120929	state1
-1.08978	2.00993	0.102481	state1
-0.816779	5.8165	-0.190335	state1
-0.951139	5.68246	0.000784131	state1
-1.09263	5.962	-0.0195975	state1
-0.998264	5.88937	-0.107952	state1
-1.03066	5.72725	-0.122427	state1
-1.04466	5.85673	0.0480865	state1
-1.01226	6.17762	-0.0673916	state1
-1.13275	1.3023	0.163045	state1
-0.785688	0.609344	0.203914	state1
-0.952515	5.98952	-0.0343252	state1
-1.16746	2.1206	0.309598	state1
-1.02488	2.29365	0.108681	state1
-0.845508	2.41214	0.188949	state1
-0.839769	3.23079	0.0399281	state1
-1.11717	5.62818	-0.1253	state1
-1.1065	5.84004	-0.00117615	state1
-0.885309	6.15996	-0.000423668	state1
-1.14324	5.27741	-0.102371	state1
-0.95709	5.76671	-0.238947	state1
-1.14691	5.61489	0.0603904	state1
-0.976833	5.68588	0.0322553	state1
-0.818177	6.49833	-0.13001	state1
-0.95976	2.53434	0.088837	state1
-1.00944	1.54158	0.0650205	state1
-1.06099	2.65488	-0.00142904	state1
-0.930337	5.64144	-0.120477	state1
-0.896073	0.696422	0.114991	state1
-0.635655	5.70615	-0.206993	state1
-0.855579	5.73352	-0.0633319	state1
-1.06878	5.50581	0.0356805	state1
-0.990087	6.03292	0.106192	state1
-1.13163	6.06835	-0.0714303	state1
-0.951227	2.38052	0.0403485	state1
-1.1699	5.94412	0.0664567	state1
-1.19006	5.2878	-0.108842	state1
-1.18302	2.99854	0.0818695	state1
-0.990462	5.6926	0.000213528	state1
-1.16768	1.37095	-0.150175	state1
-1.01943	1.05847	0.170291	state1
-1.14051	5.64099	0.00621614	state1
-0.985598	5.84668	-0.0965404	state1
-1.16675	2.30298	0.175014	state1
-0.962074	2.13345	0.274124	state1
-0.994723	5.8005	0.0381047	state1
-1.03441	3.8134	0.0477144	state1
-0.988715	5.71408	-0.00200051	state1
-0.731351	6.19932	-0.0177596	state1
-0.921848	4.26101	-0.22068	state1
-0.6171	5.78678	-0.154975	state1
-1.16725	2.76737	-0.168418	state1
-1.15575	5.65558	-0.10018	state1
-1.10313	1.60165	-0.0810352	state1
-1.19054	3.57652	0.0812187	state1
-0.424488	1.06831	0.380238	state1
-1.2341	1.24554	-0.0585987	state1
-1.02174	4.15461	-0.00749572	state1
-0.772552	5.16649	-0.074551	state1
-0.912036	5.83892	-0.0210945	state1
-0.67208	5.70102	-0.0362551	state1
-1.12913	4.94825	-0.0344592	state1
-0.946477	5.08859	0.1937	state1
1.12632	0.246074	0.00933942	state1
-0.876138	0.979628	-0.0453903	state1
-0.965545	1.35719	0.128404	state1
-0.922115	5.66627	-0.116063	state1
-0.938635	5.51417	0.00810804	state1
-0.855183	2.15389	0.21817	state1
-1.03591	4.59164	-0.178398	state1
-0.938227	5.92067	-0.0777172	state1
-0.977969	0.488272	0.258084	state1
-1.1279	4.26035	-0.1658	state1
-1.09706	5.71653	0.0755471	state1
-0.983904	3.23181	-0.0870606	state1
-0.784614	5.96727	-0.210312	state1
-0.949919	2.98988	0.186999	state1
-1.07468	3.57215	-0.0871588	state1
-0.865984	3.93367	0.107672	state1
-1.1168	5.39912	-0.0634593	state1
-0.991172	5.05779	-0.0219246	state1
-1.06753	5.30379	-0.0389593	state1
-0.786953	6.012	-0.0989516	state1
-1.04463	4.83064	-0.0317888	state1
-0.870126	2.99603	0.180972	state1
-1.02217	1.58917	0.0315292	state1
-1.10658	6.1577	0.0656668	state1
-0.867878	5.63026	-0.14477	state1
0.0441362	0.841453	0.0852429	state1
1.85138	2.36808	0.0616389	state1
0.835091	0.600699	0.17199	state1
0.344645	0.84289	-0.0662462	state1
1.80633	0.721578	0.117836	state1
1.70041	1.48547	-0.0190683	state1
0.798751	5.37721	-0.261204	state1
1.35374	2.3665	0.0684249	state1
2.27896	4.72529	-0.0336247	state1
1.36279	2.61987	0.0794076	state1
-0.468477	1.02679	0.0853215	state1
2.89351	2.22149	0.0346232	state1
0.46694	2.26627	0.239679	state1
-0.408337	2.03403	0.0809562	state1
0.879661	2.00172	0.084071	state1
-0.817965	0.258007	0.00511335	state1
0.737341	1.60158	-0.0782553	state1
0.28343	2.76054	0.0267621	state1
1.57305	1.95582	-0.0316084	state1
1.88945	0.832224	-0.0522094	state1
-0.748959	3.11434	-0.042635	state1
-0.849493	1.42711	0.119286	state1
0.559561	0.597676	-0.0399941	state1
2.09309	0.964465	-0.105369	state1
2.14101	0.858618	0.051041	state1
-0.578203	2.17949	-0.111001	state1
-0.414018	1.99247	-0.0452506	state1
0.356829	0.138739	0.116038	state1
0.886413	0.839235	0.192302	state1
2.46481	2.34038	0.0309309	state1
1.39155	3.34767	0.194017	state1
1.9346	2.36462	0.0162716	state1
-0.340597	3.45593	-0.329708	state1
1.35271	0.990461	-0.122976	state1
2.67179	2.28208	0.207405	state1
-0.764111	0.477514	-0.118397	state1
1.00927	2.65124	0.00347016	state1
-0.819592	1.89126	0.0975075	state1
-0.677634	1.00017	-0.0839032	state1
1.17262	1.00987	-0.0855419	state1
1.92137	1.40442	0.144248	state1
0.0731624	0.371264	0.0247206	state1
0.163651	0.572531	0.0516706	state1
-0.450395	1.009	-0.0520015	state1
1.36982	2.06781	-0.0989127	state1
1.73285	4.18843	-0.0511392	state1
0.710068	2.10693	-0.0287542	state1
1.32456	1.17104	0.170462	state1
1.87101	1.59977	-0.131687	state1
1.42284	1.92091	0.192199	state1
0.499436	0.713839	0.226424	state1
1.43366	1.94617	0.00377269	state1
0.383497	2.17689	-0.315188	state1
-0.0854756	6.04927	-0.301373	state1
1.7787	0.836856	0.220288	state1
-0.237358	0.330005	0.247332	state1
0.498361	0.489299	0.0607746	state1
-0.488211	3.22904	-0.275596	state1
2.22127	1.00359	0.0621549	state1
2.78148	2.63541	0.0601136	state1
0.884859	1.12012	0.150699	state1
1.12121	2.39106	-0.233126	state1
0.191589	0.718321	0.0301582	state1
-0.88908	4.59546	-0.128571	state1
0.514873	0.842151	1.93458e-05	state1
2.32173	2.76814	0.00755586	state1
1.77347	3.23177	0.00839099	state1
1.55494	1.08257	0.246035	state1
1.49345	1.59938	-0.141056	state1
0.417517	0.958102	-0.105915	state1
1.83639	2.11874	0.0829576	state1
0.533564	1.18263	0.106931	state1
1.64218	1.71731	-0.0714817	state1
-0.778255	0.585452	0.117667	state1
-0.487053	0.478983	0.0895461	state1
-0.570036	4.48084	-0.164206	state1
2.13079	2.06682	-0.187513	state1
1.97326	4.14272	-0.0810407	state1
-0.0723057	0.230061	0.0606986	state1
1.62067	1.12698	-0.032041	state1
2.45975	2.25588	0.245038	state1
-0.362437	0.955418	-0.0877228	state1
3.018	0.883506	0.0386629	state1
2.14179	1.06396	0.133188	state1
1.36257	2.87553	0.0462906	state1
-0.628955	5.80398	-0.251567	state1
-0.744257	5.60356	-0.195624	state1
-0.312474	5.56764	-0.390848	state1
2.16332	2.50064	0.0240393	state1
0.461415	0.851864	0.0267294	state1
1.69695	1.59894	0.0554254	state1
-0.524788	0.714728	-0.0957524	state1
-0.934748	1.83007	-0.256721	state1
1.93658	3.34978	-0.0205528	state1
-0.39348	5.92816	-0.149688	state1
3.38843	1.23948	0.111765	state1
0.351024	1.71531	-0.0521625	state1
1.04624	0.995532	0.0103854	state1
1.60577	1.87559	0.0304506	state1
1.05736	2.51125	0.0381073	state1
0.445398	2.11784	0.219739	state1
-0.366176	1.11931	-0.0440291	state1
1.33426	1.83065	-0.163562	state1
0.886652	0.148794	0.0370203	state1
1.31315	2.25629	0.24832	state1
0.930558	0.718984	0.0989551	state1
0.652029	1.41301	0.00102548	state1
1.58497	1.17975	0.128168	state1
2.01689	2.37646	0.0505915	state1
-0.612278	0.985489	0.0121933	state1
1.1777	0.954681	-0.139513	state1
-0.297196	5.70614	-0.396811	state1
-0.483593	4.596	-0.159003	state1
-0.541463	5.67025	-0.165937	state1
1.1408	1.52873	0.0500251	state1
1.88957	4.25643	-0.0340057	state1
1.63795	0.95597	-0.115638	state1
0.75491	1.23556	-0.0194289	state1
0.461132	1.82883	-0.0901969	state1
0.585759	0.814343	-0.0140373	state1
2.02698	2.07129	-0.0597859	state1
1.52988	0.633309	-0.157279	state1
1.5651	2.18952	-0.097946	state1
-0.329769	0.385389	0.0422549	state1
-0.659347	5.83155	-0.158937	state1
-0.353342	0.725199	0.0972103	state1
-0.700238	1.57026	0.0100357	state1
0.420109	1.00508	-0.0646864	state1
0.941566	1.99753	0.263314	state1
-0.565779	3.57881	-0.206717	state1
1.82429	1.41044	0.139028	state1
1.57026	2.36043	0.0408937	state1
0.451873	2.41289	-0.0829486	state1
2.62166	2.13722	0.205119	state1
-0.747339	6.40581	-0.123944	state1
1.30209	1.57234	0.134202	state1
2.4123	1.56266	0.090122	state1
2.14881	0.994877	-0.00226298	state1
-0.178538	0.834912	0.101186	state1
1.94967	1.00073	-0.0183795	state1
1.54972	2.64361	-0.0100203	state1
2.16078	2.04953	0.113444	state1
3.4978	2.34663	0.0975891	state1
0.252982	2.34769	0.0655433	state1
-0.433377	4.70394	-0.24699	state1
-0.991493	1.94841	-0.166014	state1
-0.105858	0.147398	0.117077	state1
-0.943821	5.89979	-0.14391	state1
-0.302112	0.863994	0.0189313	state1
-0.690905	1.00047	-0.0573693	state1
-0.222253	0.359442	0.112532	state1
0.9033	2.41369	-0.0704356	state1
0.641491	0.143431	0.0778617	state1
0.09962	5.74411	-0.163747	state1
0.954271	0.820657	-0.117433	state1
1.35273	0.37009	-0.0184596	state1
-0.929493	6.12883	-0.176833	state1
1.46088	0.855849	-0.0154906	state1
0.8642	0.601789	0.0419638	state1
0.101893	2.01678	0.10868	state1
0.221366	0.717302	-0.00645308	state1
-0.312683	1.00953	-0.162011	state1
-0.493966	6.1558	-0.297447	state1
1.17956	0.614234	0.110391	state1
-0.567656	5.62716	-0.254989	state1
1.68791	2.5962	-0.0728316	state1
0.947006	0.13227	0.198114	state1
1.11527	0.93578	0.109264	state1
0.901149	2.63071	0.0311711	state1
1.74216	1.55816	0.110222	state1
0.928639	1.11938	-0.0272444	state1
0.80306	1.24297	-0.0345006	state1
3.63043	0.989542	0.0169714	state1
0.654995	0.7035	0.000966252	state1
1.72618	2.36622	0.0359179	state1
0.35984	0.864473	0.0258618	state1
1.63466	0.998289	-0.0315809	state1
-0.712653	0.608155	0.169278	state1
1.66802	1.7072	-0.163976	state1
-0.803952	2.34113	0.0224293	state1
-0.290069	0.485479	0.0205899	state1
-0.562536	6.07891	-0.274277	state1
1.03245	2.63087	-0.0191733	state1
-0.899775	0.882927	0.0448881	state1
0.381868	1.6468	0.288707	state1
1.66682	1.12239	-0.114884	state1
-1.24505	2.0748	-0.148266	state1
-1.07807	1.58099	0.0841547	state1
-0.987389	3.22972	0.0707723	state1
-0.220178	5.95764	-0.110733	state1
0.282579	0.379657	0.321065	state1
1.66102	0.950748	0.15467	state1
-0.597942	5.69052	-0.135463	state1
1.21956	0.719258	0.156683	state1
-0.0992398	6.1835	-0.211386	state1
-0.961114	4.93954	-0.162958	state1
0.72127	0.374048	0.190625	state1
-1.03297	5.53133	-0.107309	state1
-1.01571	6.33514	0.0443963	state1
-1.18275	2.14913	0.229161	state1
-0.924035	5.5036	-0.285174	state1
-1.03818	6.23592	-0.149998	state1
-0.852649	2.05427	0.100377	state1
-0.652356	5.97583	-0.0740193	state1
-1.05901	5.56939	0.121262	state1
-0.647826	6.09966	-0.22337	state1
-0.953617	6.08111	-0.152501	state1
-0.675298	6.08409	-0.184537	state1
-0.948192	6.18024	0.125946	state1
-0.703997	2.9953	-0.0455298	state1
-1.00713	5.76614	0.0659118	state1
-0.713722	2.30607	0.269744	state1
-0.377669	5.88739	-0.325844	state1
-0.643046	5.51057	-0.0657622	state1
-0.624088	6.23594	-0.262934	state1
-1.18906	4.72459	-0.0453037	state1
-1.23803	3.4676	0.246191	state1
-0.601546	6.30649	-0.175608	state1
-0.76189	6.17995	-0.0207496	state1
-0.902468	6.20483	-0.0665731	state1
-0.78802	6.1955	0.132123	state1
-0.711091	6.22276	-0.164912	state1
-1.06301	5.74966	-0.0395569	state1
-0.663393	5.59494	-0.22711	state1
-0.19049	1.945	-0.0645257	state1
-1.03102	2.40361	0.0335697	state1
-1.22448	3.80497	-0.064158	state1
-0.860078	1.84099	-0.0651051	state1
1.14113	1.06141	0.198129	state1
-0.668228	5.8422	-0.0715954	state1
-1.05901	5.87858	-0.092868	state1
-1.00364	3.80578	-0.0517665	state1
-1.10428	6.41794	-0.202328	state1
-1.18515	6.25038	0.029488	state1
-0.232043	5.87592	-0.172991	state1
1.14814	0.135853	0.20709	state1
-1.05158	6.18797	-0.28087	state1
-1.09302	5.85249	-0.037379	state1
-0.999444	3.70141	0.224373	state1
-1.00902	6.11366	-0.0619725	state1
-1.20618	5.78528	-0.0808846	state1
-1.1863	5.52895	0.0945477	state1
-0.88992	6.15251	-0.0942721	state1
-0.977353	3.12468	0.0939895	state1
-0.734818	4.37324	-0.213362	state1
-0.872194	5.83567	-0.148176	state1
-1.07037	6.19499	0.0143408	state1
-0.946216	2.76456	-0.194157	state1
-0.651096	5.95484	-0.176204	state1
-1.12754	2.5404	0.108279	state1
-0.962278	6.05307	-0.271137	state1
-1.17521	4.72505	0.088679	state1
-1.05406	5.61682	0.0276419	state1
-1.0994	5.84338	0.118421	state1
-0.994754	5.83645	-0.0433449	state1
-0.8021	5.06837	0.103453	state1
-1.04892	2.65016	-0.0289039	state1
-0.861816	5.58734	0.000699204	state1
-0.648409	5.90455	-0.120932	state1
-1.05709	3.70382	0.0546608	state1
-0.583524	5.96913	-0.088333	state1
-0.702222	5.7606	-0.173135	state1
-0.713715	5.98258	-0.148128	state1
-1.06886	1.14084	0.0286622	state1
-0.721918	6.09577	-0.237698	state1
-0.906103	6.55743	-0.142748	state1
0.122459	1.262	0.149047	state1
-0.887329	6.01149	-0.212887	state1
-1.08038	5.86687	-0.246529	state1
-1.01576	5.92389	-0.0891822	state1
-1.01679	5.60484	-0.106799	state1
1.32848	0.36973	0.142649	state1
-0.979627	2.99022	0.0102125	state1
-0.55168	0.838163	0.264545	state1
-1.06985	3.9278	0.0696835	state1
-0.768941	1.64771	0.137618	state1
-1.12099	5.6469	-0.125699	state1
-0.952335	6.41587	-0.148272	state1
-0.741729	5.82301	-0.305083	state1
-0.824981	6.04659	-0.192237	state1
-1.03353	5.70278	-0.0555085	state1
-0.798787	6.1058	-0.157109	state1
-0.990229	0.719694	0.16563	state1
-0.858724	5.56746	-0.107834	state1
-0.0839139	5.89067	-0.161181	state1
-1.14086	2.88503	0.00901758	state1
-0.263992	6.2288	-0.241629	state1
-0.179929	5.96736	-0.241847	state1
-1.03598	4.03296	-0.0237034	state1
-1.1807	4.26425	0.0208136	state1
-0.972112	5.95008	0.062942	state1
-0.939238	2.40715	0.0107799	state1
-1.00066	1.34874	0.189581	state1
-0.821342	5.60263	0.0566121	state1
-0.743095	6.10201	-0.019081	state1
-1.04832	3.11801	0.0588825	state1
-0.787897	1.89052	0.410629	state1
-1.18247	4.15737	0.107174	state1
-1.19173	2.26932	0.335559	state1
-0.988309	5.52165	0.0330173	state1
-0.961864	5.78467	-0.0849085	state1
-0.996889	6.12779	-0.015256	state1
-1.01183	5.91337	-0.0376997	state1
0.563077	0.1561	0.181534	state1
0.0600056	0.842213	0.201075	state1
-1.18706	5.5564	-0.199235	state1
-1.02981	2.66092	-0.257026	state1
-0.266253	0.982948	-0.0391092	state1
2.56054	1.5446	0.162463	state1
-0.880002	3.00141	0.0556848	state1
-0.913505	6.08088	-0.0549209	state1
-1.07326	5.73414	-0.144699	state1
-0.881413	5.67912	-0.18444	state1
-1.02664	2.97396	0.232648	state1
-0.414605	5.80793	-0.142357	state1
-0.663817	5.58543	-0.125908	state1
-1.02517	2.88934	0.000923378	state1
-1.04655	3.80871	0.0888358	state1
-1.01296	3.12256	-0.158607	state1
-1.16318	5.85145	-0.0794795	state1
1.39821	1.05871	0.180767	state1
-1.00138	5.64738	-0.236227	state1
-1.10931	2.98487	0.0327311	state1
-0.116307	5.87666	-0.153143	state1
-0.671585	5.81733	-0.198403	state1
-0.653027	5.83826	-0.229796	state1
-1.04974	5.84016	-0.0843725	state1
-0.874889	3.92051	-0.0826125	state1
1.87961	0.479754	0.235781	state1
0.296413	3.78788	-0.10983	state1
-1.05819	1.92396	0.0569816	state1
-1.14098	5.54903	0.0825396	state1
-0.979056	5.87805	-0.0477667	state1
-1.08969	2.523	-0.292827	state1
-0.882715	5.73245	-0.0607241	state1
-0.866629	6.27289	-0.228136	state1
-1.1754	3.92832	-0.256391	state1
-1.09106	2.43579	0.309835	state1
-1.01222	6.14016	-0.295115	state1
-0.845249	0.602812	0.0171699	state1
-0.895003	6.12042	-0.145057	state1
-0.968549	5.93299	-0.0376617	state1
-1.04543	2.87987	0.00275244	state1
1.12517	0.252748	0.157462	state1
-1.05614	6.3104	-0.0958386	state1
-1.01099	1.95169	-0.0292372	state1
-0.721074	5.69594	-0.0375577	state1
-0.391884	5.85383	-0.143612	state1
-0.858903	5.63871	-0.204616	state1
-1.05537	1.55953	0.0630531	state1
-0.884678	1.4184	0.106947	state1
-1.08225	6.08529	0.0282783	state1
-0.542979	6.24419	-0.187539	state1
-0.7495	5.53714	0.00996211	state1
-0.248661	5.83407	-0.206913	state1
-1.23589	1.31642	0.185235	state1
-0.679148	5.50947	-0.0897873	state1
-0.773933	5.16175	-0.108026	state1
-1.04067	6.04262	-0.125587	state1
-0.6554	6.10257	0.0319522	state1
-0.975814	5.91925	-0.152465	state1
-0.605628	6.47128	-0.242455	state1
-0.846737	5.88124	-0.0540861	state1
-0.708786	5.95856	-0.18577	state1
-0.79085	6.17579	-0.140261	state1
-0.767846	6.40568	-0.31429	state1
-0.925116	3.46801	0.0519975	state1
-1.00884	5.06231	0.00640394	state1
-0.786571	6.26359	-0.138246	state1
-1.00841	5.7787	-0.00506229	state1
-1.062	2.77064	0.131798	state1
-0.942888	5.70481	-0.113091	state1
-0.774985	6.43678	-0.203866	state1
-1.05666	5.93799	-0.00227623	state1
-1.17387	5.06205	0.0142571	state1
-1.05746	6.24206	0.0351423	state1
-1.06709	1.36332	-0.0177046	state1
-0.972062	6.21525	-0.257506	state1
-0.713448	5.58582	-0.173282	state1
-1.18537	5.5176	0.0097059	state1
0.747885	1.30436	0.220566	state1
-1.10093	6.07608	-0.0950377	state1
-0.641564	4.49167	0.00104289	state1
-0.756039	4.04228	-0.140461	state1
-0.857293	1.57668	0.0814313	state1
-1.13848	3.69481	-0.0350686	state1
-0.726473	6.11524	-0.0508791	state1
-0.725917	5.68689	-0.332244	state1
-0.827245	6.0942	-0.0348043	state1
1.01253	0.486017	0.237727	state1
-0.990081	1.28675	0.323038	state1
-0.847153	5.78868	-0.0921494	state1
-1.16212	5.94251	-0.118486	state1
-1.01738	5.79411	-0.135953	state1
-0.80896	5.83505	-0.0677886	state1
-0.920945	6.12748	-0.0552715	state1
-0.988456	4.81349	0.0704846	state1
-0.952028	5.62391	-0.0872291	state1
-1.00203	6.18207	-0.146225	state1
-1.04581	2.15962	0.19006	state1
-1.23757	1.83397	0.016634	state1
-0.550025	5.53956	-0.305494	state1
-0.181534	1.87986	0.285544	state1
-0.991551	5.51001	-0.0475051	state1
-0.947867	2.40205	-0.0359691	state1
-1.00438	5.98879	-0.098196	state1
-1.06245	1.35754	0.187675	state1
-1.11635	4.76632	-0.0305415	state1
-1.15104	3.36165	0.28254	state1
-0.962641	2.97009	0.308194	state1
-0.929013	6.11009	-0.0297606	state1
-1.21647	3.81762	0.135122	state1
1.91815	0.711627	0.20348	state1
-0.822361	6.30587	-0.0865947	state1
-0.808789	4.15677	0.079836	state1
0.285641	2.12677	0.278041	state1
-0.978589	5.62457	-0.0294423	state1
2.38405	0.371117	0.234094	state1
-0.0997161	5.67501	-0.082927	state1
-0.967126	5.1761	-0.0510613	state1
-0.308519	0.838561	0.328693	state1
0.108133	6.09517	-0.289519	state1
-0.963183	6.68529	-0.120041	state1
-1.01622	5.66653	0.0211974	state1
-0.956806	5.66019	-0.143706	state1
-0.933731	6.20514	-0.279151	state1
-1.04787	2.40892	-0.00964489	state1
-0.89053	5.84561	-0.142051	state1
-1.11626	5.60244	0.0183669	state1
-0.745968	5.61762	-0.0714715	state1
-0.86616	6.32761	-0.0320382	state1
-1.105	2.65627	-0.069532	state1
-0.856249	6.44724	-0.0502974	state1
2.60347	0.256716	0.232643	state1
-1.04071	5.77227	-0.048858	state1
-1.12884	4.04206	0.0934826	state1
-1.13323	6.06589	-0.0761965	state1
-0.70543	5.89123	-0.0686028	state1
-1.04788	6.02586	-0.0126786	state1
-0.541422	5.50271	-0.268096	state1
-0.882587	5.09418	0.251587	state1
-0.897252	5.61543	-0.0763567	state1
-0.556195	0.250738	0.275704	state1
-0.792295	6.47605	-0.110888	state1
-0.961777	5.40438	-0.00853431	state1
-1.08184	6.00357	-0.0480177	state1
-1.09885	2.03635	0.130625	state1
-0.168899	0.724657	0.28638	state1
-1.19159	5.55453	-0.075616	state1
-0.565972	5.74175	-0.182419	state1
-0.971639	5.98876	0.0012289	state1
-0.99654	5.95221	-0.0389048	state1
-1.3407	2.65642	0.201418	state1
-0.942942	5.95183	0.043656	state1
-0.765432	5.27918	-0.216979	state1
-0.967915	5.73029	0.069983	state1
-1.06506	6.40765	-0.0468197	state1
-0.834537	2.04457	0.0941712	state1
-0.697715	5.80874	-0.124591	state1
-0.7869	5.75807	-0.28782	state1
-0.732629	6.15191	-0.0935912	state1
-0.784231	5.85212	-0.313766	state1
-0.983105	6.05792	-0.0709961	state1
-1.18757	1.56084	0.0694413	state1
-0.492119	5.87143	-0.216822	state1
-1.03187	5.16068	-0.139175	state1
-0.880294	5.78743	-0.0622778	state1
-0.668216	6.45698	-0.292902	state1
1.3658	1.29758	0.173227	state1
-1.08484	2.54482	0.14539	state1
-1.01561	5.90831	-0.0152657	state1
-0.927218	5.67964	0.155048	state1
-0.915878	6.14361	-0.196265	state1
-0.414214	4.94354	-0.125882	state1
-0.76529	5.56179	-0.155797	state1
-0.996092	6.53435	0.0254713	state1
-0.730986	5.62321	0.0433997	state1
-0.878238	6.32648	-0.118493	state1
-0.892253	5.77959	-0.136662	state1
-1.21276	5.51481	-0.0435788	state1
-0.9996	6.2542	-0.0545804	state1
-0.93047	1.94977	0.0776364	state1
-1.11594	0.258747	0.168445	state1
-0.865371	2.42954	0.197588	state1
-1.09602	6.379	-0.161271	state1
-0.876985	1.82801	0.0485653	state1
-0.795537	5.73992	-0.0939707	state1
-1.01577	6.14941	-0.0293226	state1
-1.12758	5.97771	-0.0182206	state1
-1.06982	5.58334	-0.089622	state1
-0.875606	2.29099	0.180853	state1
-1.01937	6.00014	-0.240339	state1
-0.956848	6.11008	-0.0268292	state1
-0.981672	3.57973	0.0521858	state1
-0.759969	4.52936	0.211582	state1
-1.03014	5.60479	-0.188615	state1
-0.882972	3.12089	-0.0133577	state1
-0.964871	5.67843	-0.247172	state1
-0.943304	6.25408	-0.0892819	state1
-0.856078	2.28149	0.226858	state1
-0.188807	5.97957	-0.259296	state1
-0.626467	5.79573	-0.130232	state1
-0.992862	1.29417	0.132649	state1
-0.629644	5.53793	-0.271685	state1
-0.839806	5.52696	-0.106284	state1
-1.12969	5.91202	-0.101469	state1
-0.825338	5.63093	-0.0487383	state1
-0.606185	5.64066	-0.0924389	state1
-0.362124	5.79071	-0.232549	state1
-0.701139	5.52677	-0.176212	state1
-1.16341	3.35336	0.0625917	state1
-0.0964816	0.918696	0.260171	state1
-1.12966	3.46002	0.00365104	state1
-1.0979	3.81361	0.16112	state1
0.0738844	6.45034	-0.0580238	state1
-1.13914	5.30302	-0.050104	state1
-0.659444	2.53967	0.0650418	state1
-1.00994	6.10058	-0.0121823	state1
-0.766206	2.0687	0.0907277	state1
-0.813142	5.65463	-0.0802881	state1
-0.879451	4.16046	0.194249	state1
-0.948451	2.13402	0.331555	state1
-0.723186	6.01552	-0.0896869	state1
-0.640939	5.79941	-0.0760762	state1
-0.635115	5.65851	-0.200492	state1
-0.168053	6.20879	-0.211887	state1
-1.09253	2.89042	0.199642	state1
-1.00684	5.85729	-0.157681	state1
-1.15311	1.36197	0.222806	state1
-0.956671	6.18893	-0.205166	state1
-0.903656	6.59502	-0.0831852	state1
-1.06708	2.99479	0.00540188	state1
-1.02101	5.58072	-0.0314855	state1
-0.945161	5.62503	-0.124832	state1
-0.836912	4.83053	-0.116437	state1
-0.901517	5.93086	-0.0328743	state1
-0.775466	6.06177	-0.132437	state1
-0.359842	6.11551	-0.161139	state1
-0.937191	6.40772	0.0127973	state1
-0.923908	5.83843	-0.0847623	state1
-0.951048	6.45174	-0.0346016	state1
-0.883675	5.66329	-0.110191	state1
-1.18002	5.96272	0.0294518	state1
-0.104607	5.709	-0.329333	state1
-0.534245	6.32954	0.020396	state1
-1.0821	4.26059	0.0346533	state1
-0.269057	0.820209	0.111514	state1
-0.733947	5.96181	-0.189629	state1
-0.974689	2.64817	0.0330299	state1
-0.718781	1.71821	0.0936987	state1
-0.934472	3.00113	0.285262	state1
1.25232	0.605418	0.182422	state1
-0.567684	5.62044	-0.205198	state1
0.611474	1.976	0.125214	state1
-0.99893	5.93975	-0.0743852	state1
-0.924683	4.25585	-0.0722423	state1
-0.904055	4.03357	-0.0525985	state1
2.38183	1.39273	0.125386	state1
-0.98049	6.28631	0.0289535	state1
-0.00892104	5.98664	-0.117847	state1
-1.14496	4.49216	-0.0142625	state1
-0.979667	5.74646	-0.0380988	state1
-1.0718	5.86047	0.0478475	state1
-0.70921	5.64605	-0.240673	state1
-0.881064	5.8422	-0.0759625	state1
-0.836873	5.77452	-0.11056	state1
-0.785401	6.01486	-0.0566918	state1
-0.399508	5.56111	0.00223109	state1
-0.923498	6.05571	-0.0704554	state1
0.816014	0.717896	0.153847	state1
-1.1031	5.7673	0.00330718	state1
-1.01188	6.58628	-0.0976465	state1
-1.01386	5.80317	0.0774212	state1
-0.515331	3.23441	0.115471	state1
-1.03445	2.17689	0.103139	state1
-0.602769	5.85036	-0.0379423	state1
-0.850944	5.72167	0.102018	state1
-1.12573	4.94273	-0.203997	state1
3.12958	0.996665	0.0497545	state1
1.71775	0.587188	0.169446	state1
-1.05089	6.3282	0.0508365	state1
-0.837	5.81593	-0.221023	state1
-1.16164	2.36851	-0.00161382	state1
-1.15693	2.53774	0.092843	state1
-1.08902	4.0388	0.144807	state1
0.789736	0.826087	0.194446	state1
-0.889051	5.65787	-0.143229	state1
-0.925103	5.63439	-0.138063	state1
-0.834467	5.71219	-0.229509	state1
-1.0928	2.30094	0.119086	state1
-0.514198	5.80895	-0.192375	state1
-1.12307	1.54249	0.396244	state1
-0.855433	5.70744	-0.0687184	state1
0.434878	1.41619	0.131619	state1
-0.99365	1.53713	0.117171	state1
-1.17606	3.79608	-0.181654	state1
-1.229	5.75801	-0.292662	state1
-0.680627	5.67389	-0.204092	state1
-0.951583	5.57046	0.0302119	state1
-0.36401	6.11596	-0.149488	state1
-0.550829	6.41276	-0.328814	state1
-1.05451	3.23731	0.0483428	state1
-0.628732	0.610698	0.281263	state1
-0.794637	6.12889	-0.268157	state1
-0.910239	1.95901	0.0618687	state1
-0.573286	6.24691	-0.142603	state1
-0.875687	5.96	-0.0866556	state1
-0.749577	5.6265	-0.137773	state1
-1.12716	1.53113	0.277338	state1
-0.615649	6.31157	-0.0346402	state1
-1.13668	2.14215	0.15113	state1
-0.44264	5.72852	-0.186505	state1
-0.886435	4.37561	-0.066293	state1
-0.966329	3.46434	0.0862723	state1
-0.802534	1.57943	0.121357	state1
-1.04129	5.63188	-0.036778	state1
-0.373402	5.87046	-0.134539	state1
-1.00698	5.75626	-0.180498	state1
-0.841883	5.68217	0.0139453	state1
2.79854	1.05094	0.185477	state1
-0.839442	5.66807	-0.124368	state1
-0.855438	1.29504	0.165816	state1
-0.729161	3.91781	-0.0255692	state1
-0.885068	5.79886	-0.111196	state1
-0.943276	5.51096	-0.119878	state1
-1.02889	5.52941	-0.192898	state1
-0.439876	6.01237	-0.0962307	state1
-0.950357	4.16774	0.0490209	state1
-1.0564	5.99202	-0.104837	state1
-1.17297	2.17222	0.182549	state1
-0.989804	5.55361	-0.0889947	state1
-1.04832	2.98304	0.3705	state1
-0.640701	3.46673	0.166724	state1
-0.859775	5.91485	0.0275703	state1
-0.864095	6.12678	-0.248767	state1
-0.796992	0.611147	0.276979	state1
-1.16205	5.56277	0.0478186	state1
-0.97265	5.90705	-0.0513762	state1
0.952845	0.475067	0.228126	state1
-0.868825	5.5962	0.0259173	state1
-1.11053	6.02806	-0.0229707	state1
-0.754139	5.69198	-0.178754	state1
-0.85344	3.12053	0.172418	state1
-0.686368	6.17744	-0.20455	state1
-1.1354	5.94219	-0.0835672	state1
-1.05146	3.57506	0.0238642	state1
-0.97148	5.83235	0.0150252	state1
-0.631841	5.92339	-0.328945	state1
-0.643565	6.01501	-0.228492	state1
-0.715079	5.74023	-0.136154	state1
0.418558	2.62604	0.0184439	state1
-1.17327	2.66375	0.170734	state1
-0.694108	5.73515	-0.119806	state1
2.88399	0.72489	0.189049	state1
-0.477624	5.61341	-0.107431	state1
-1.09095	3.45961	0.0209392	state1
-1.14127	2.38728	-0.014146	state1
-0.71584	5.84855	0.0846805	state1
-1.27676	4.50204	0.0433944	state1
-0.91772	6.11867	0.00774124	state1
0.8492	0.152223	0.204432	state1
-0.940061	5.7109	-0.0987706	state1
0.219464	0.235249	0.188498	state1
-1.06813	3.23276	0.0811533	state1
-1.10226	4.15367	0.112897	state1
-0.156177	2.18571	-0.045688	state1
-0.545042	5.65163	-0.131898	state1
-0.913307	5.07296	0.16423	state1
-0.3398	5.69036	-0.173757	state1
-0.901242	5.99022	-0.144473	state1
-0.944424	6.34132	-0.171418	state1
-0.946588	6.45999	-0.118672	state1
-1.15108	6.31035	-0.0540062	state1
-1.05356	4.27245	0.0890962	state1
0.152019	1.31477	0.207612	state1
-0.812751	5.59114	0.0736412	state1
-0.855063	4.85744	0.184178	state1
-0.947647	6.12717	-0.0831371	state1
-0.815744	5.94872	-0.147402	state1
0.936243	0.377134	0.213722	state1
-1.08056	5.41241	0.0604629	state1
-0.789869	5.66536	0.0945874	state1
-0.630464	6.36295	-0.117525	state1
1.64647	1.53196	0.0670508	state1
-0.565396	5.76321	-0.170427	state1
-1.0896	1.4809	0.0600393	state1
-0.993142	3.93679	0.0465893	state1
-0.878087	2.89907	0.444801	state1
-0.702211	5.64488	-0.127832	state1
-1.00141	6.29601	0.0573731	state1
-1.20235	5.71777	-0.194895	state1
-0.817681	5.05535	-0.0479231	state1
-0.627114	3.35736	0.203439	state1
-1.01439	5.54006	0.169233	state1
-1.09148	6.15462	0.0407553	state1
-0.867419	3.9249	0.0606717	state1
-0.063958	5.68214	-0.127633	state1
-1.17831	1.68288	0.238894	state1
-1.03773	5.95155	-0.0637287	state1
-1.02678	5.53558	0.030447	state1
-0.865339	6.2183	-0.0238015	state1
-1.24287	2.85486	0.263533	state1
-0.739725	4.49354	-0.00389132	state1
-1.17465	4.94248	-0.103722	state1
-0.814057	2.55362	-0.226709	state1
-1.08317	5.81159	-0.165266	state1
-0.376388	5.80792	-0.0650488	state1
-1.03846	6.11962	-0.0707865	state1
-1.09919	4.49301	0.0139598	state1
-0.873932	5.98941	-0.0443107	state1
-1.21449	5.61404	-0.0988388	state1
-0.760162	5.75051	-0.176923	state1
-0.521384	6.01822	-0.228358	state1
-0.425846	6.75571	-0.0316179	state1
-0.939554	5.55653	0.147858	state1
-1.01159	5.90878	-0.0953366	state1
-1.14117	1.01612	-0.0471979	state1
-0.721758	3.58952	0.219793	state1
-0.800826	5.76524	-0.152618	state1
-1.04955	5.53608	-0.0352252	state1
-0.566324	6.02234	-0.135872	state1
-0.704415	5.64606	-0.28771	state1
-1.07267	5.77856	-0.0128758	state1
-1.00317	6.27606	-0.153227	state1
-0.90685	5.9811	-0.247665	state1
-1.18646	5.54439	-0.0677859	state1
-1.18399	6.22587	-0.00540369	state1
-0.424626	5.64919	-0.0719888	state1
1.55889	0.720495	0.184197	state1
-0.821711	6.40137	-0.211083	state1
-0.622865	5.8463	-0.0803532	state1
-1.08732	2.41986	0.0581008	state1
-0.865155	5.80317	-0.287922	state1
-0.830863	3.57503	-0.0088371	state1
-1.22164	2.40817	0.130839	state1
-1.00861	1.01743	0.0494412	state1
-0.80614	5.6942	-0.310966	state1
-0.888006	2.88279	-0.146646	state1
1.05846	0.151853	0.248027	state1
-1.04797	5.99898	-0.0877307	state1
-1.05698	5.84414	-0.140643	state1
0.529704	5.76584	-0.242809	state1
-0.812153	2.42887	0.13346	state1
-0.671208	6.06246	-0.207821	state1
-0.479935	6.16361	-0.127008	state1
-0.79908	2.4248	0.0311523	state1
-0.91814	5.80162	-0.0620172	state1
-0.760549	2.53899	0.220754	state1
-0.904864	6.0147	0.0295914	state1
2.3532	0.259788	0.15461	state1
-0.905319	4.84605	0.0296147	state1
-0.599386	5.84373	-0.103328	state1
-0.978937	5.9988	-0.0486073	state1
-0.760334	6.20831	-0.0753942	state1
-0.651391	5.77955	-0.082731	state1
-1.06971	0.475766	0.0502633	state1
-0.0203623	0.488416	0.199442	state1
-1.10224	1.31089	0.162327	state1
-1.06298	6.12703	-0.0652202	state1
-0.654456	6.37198	-0.171981	state1
-0.948934	5.8885	0.0267505	state1
-0.811306	5.6645	-0.113606	state1
-0.661246	6.16493	-0.182304	state1
-1.11759	3.23011	-0.181202	state1
0.456355	0.15349	0.268393	state1
-0.370323	6.04662	-0.139212	state1
-0.658095	5.63844	-0.220275	state1
1.83248	0.583273	0.181668	state1
-1.19089	4.16349	0.0784878	state1
-0.747767	5.79501	-0.189899	state1
-0.933591	5.59221	0.0151316	state1
-0.998315	5.04929	-0.306762	state1
-1.16478	5.67312	0.050632	state1
-1.02799	4.36442	-0.275247	state1
-1.0816	4.88834	0.0438168	state1
-1.09667	0.603798	0.0822428	state1
-1.22846	5.41095	-0.00102259	state1
-0.992849	5.51618	-0.0210795	state1
-1.02334	4.49984	0.0437738	state1
-0.780334	2.99277	-0.0638048	state1
-0.975059	5.73983	-0.0553145	state1
-1.14913	4.38507	0.0777532	state1
-0.640927	0.257481	0.260217	state1
-1.16187	4.7312	-0.155643	state1
-0.3958	1.40516	0.282815	state1
-0.948366	5.84215	-0.088334	state1
-0.958936	4.73421	0.0668927	state1
-0.906736	4.38789	0.180892	state1
-1.21269	3.81709	0.15596	state1
-1.11866	3.34328	-0.0144644	state1
-1.0749	5.70729	-0.025946	state1
-1.11395	5.7091	-0.135378	state1
-0.799884	5.60705	-0.19569	state1
-0.667957	4.05387	0.311347	state1
-0.731636	6.07414	-0.0650237	state1
-0.791769	6.1169	-0.138531	state1
-1.17082	5.66137	-0.0561007	state1
-1.12304	2.85624	0.306245	state1
-1.12691	0.870655	-0.00757449	state1
-0.997029	6.06481	0.102685	state1
-0.990184	5.58133	0.00629656	state1
-0.817166	5.55643	-0.168506	state1
-1.13827	3.12718	0.121291	state1
-1.15104	4.03604	0.0999338	state1
-0.705289	6.07618	0.140245	state1
-0.529066	6.04613	-0.243299	state1
3.38557	1.52341	0.119755	state1
-0.84256	5.66149	-0.184015	state1
-1.03373	5.5633	0.0592672	state1
-0.42577	5.70853	-0.173297	state1
-1.15793	3.69186	0.0655546	state1
-1.17879	5.76457	-0.230907	state1
-0.412011	5.54219	-0.270955	state1
-0.665795	5.89929	-0.167422	state1
-0.9269	4.93521	0.0166438	state1
-0.875293	3.46526	0.0617462	state1
-1.19069	0.890749	0.0428321	state1
-1.02841	4.15219	0.0260541	state1
-0.730973	0.25564	0.233797	state1
-1.07649	6.12637	-0.145736	state1
-1.10853	5.76873	-0.0980079	state1
-1.0507	1.54298	0.0860586	state1
-0.615631	5.65617	0.0360066	state1
-1.05645	5.64761	-0.180491	state1
-0.730601	1.42509	0.105642	state1
-0.698755	6.47152	0.0363013	state1
-1.05102	4.15446	0.128273	state1
-1.04652	6.19637	-0.0169845	state1
-0.665612	6.24372	-0.166568	state1
-0.962858	6.29627	-0.0471393	state1
-0.938627	6.07835	-0.16433	state1
-1.07006	3.92438	0.124454	state1
-0.519914	5.73946	-0.06075	state1
-0.733441	5.17589	-0.0273184	state1
-0.584781	6.18518	-0.144694	state1
-0.686708	5.57129	0.122296	state1
-1.12724	2.64652	-0.038918	state1
-0.633571	5.60757	-0.138511	state1
1.61363	0.266186	0.242191	state1
1.82118	0.718607	0.228577	state1
-0.967191	3.00783	-0.00106381	state1
-0.960141	4.70212	-0.268182	state1
-0.606763	1.17887	0.124699	state1
-0.888542	6.19273	-0.156464	state1
-1.05404	1.71402	-0.0194474	state1
-0.998372	4.2751	0.0684304	state1
-0.875201	6.01384	-0.131548	state1
-0.972934	1.95199	0.0321785	state1
1.94237	0.999024	0.187279	state1
0.372676	3.35184	0.168143	state1
-1.16036	5.54119	-0.131482	state1
-1.07737	5.65712	-0.0304651	state1
-0.967062	5.74705	-0.124521	state1
-1.16061	5.83605	-0.126818	state1
-1.03594	3.48081	0.230258	state1
-0.779101	6.03991	-0.191976	state1
2.41017	0.670272	0.22125	state1
-1.01774	5.58624	0.00331842	state1
-1.1799	6.18693	-0.140414	state1
-1.08166	3.69952	0.105602	state1
-1.17284	3.92457	0.0939016	state1
-0.852919	2.14731	0.157457	state1
-0.313443	5.52969	-0.0724529	state1
-1.0811	1.30538	0.158931	state1
-0.966002	5.65342	-0.126698	state1
-1.07544	5.80912	0.0219657	state1
-0.579789	5.95364	0.00485631	state1
-1.05366	6.10382	0.0409111	state1
-1.10436	2.36991	0.0230866	state1
-1.09803	1.31297	0.246028	state1
-0.574664	6.31182	-0.0674874	state1
-1.07195	5.83848	-0.0121413	state1
-1.01365	5.95267	-0.213938	state1
-0.459844	6.36805	-0.128799	state1
-0.470118	0.869919	0.0589722	state1
1.40524	1.53222	0.237519	state1
-1.10008	3.3577	0.18332	state1
-0.989892	6.03328	-0.15124	state1
[truncated: 5,501 more rows]

[truncated: 15 more sheets: sf.4d, fig.2g, sf.5a, sf.8a, sf.3b, Fig.5d, Fig.5b, sf.2b, fig.1d, sf.1e, fig.1i, sf.1a, fig.6f, fig.6g, sf.1j]
